# Supplementary material for: HIF-1α Pathway in COVID-19: A Scoping Review of Its Modulation and Related Treatments
Source: Int J Mol Sci. 2025 Apr 28;26(9):4202. doi: 10.3390/ijms26094202 (PMC12071378; doi:10.3390/ijms26094202)
Supplement: Supplementary file 1 [file ijms-26-04202-s001.zip]

Archive with 9 entries (8 files):
- __MACOSX/Suplementt. Material_/
- __MACOSX/Suplementt. Material_/._.DS_Store
- __MACOSX/Suplementt. Material_/._INPLASY-Protocol-7042.pdf
- __MACOSX/Suplementt. Material_/._SUPPLEMENTARY MATERIAL - MeSH TERMS.pdf
- __MACOSX/Suplementt. Material_/._Supplementary Materials (Rayyan).xlsx
- Suplementt. Material_/.DS_Store
- Suplementt. Material_/INPLASY-Protocol-7042.pdf
- Suplementt. Material_/SUPPLEMENTARY MATERIAL - MeSH TERMS.pdf
- Suplementt. Material_/Supplementary Materials (Rayyan).xlsx
