# Supplementary material for: HIF-1α Pathway in COVID-19: A Scoping Review of Its Modulation and Related Treatments
Source: Int J Mol Sci. 2025 Apr 28;26(9):4202. doi: 10.3390/ijms26094202 (PMC12071378; doi:10.3390/ijms26094202)
Supplement: Supplementary file 1 [file ijms-26-04202-s001.zip › Suplementt. Material_/Supplementary Materials (Rayyan).xlsx]

## Sheet: Incluede papers Full T Screen
key	title	year	month	day	journal	issn	volume	issue	pages	authors	url	language	publisher	location	abstract	notes	doi	keywords	pubmed_id	pmc_id
rayyan-141737943	Review of COVID-19 Therapeutics by Mechanism: From Discovery to Approval.	2024	4	15	Journal of Korean medical science	1598-6357 (Electronic)	39	14	e134	Choi HS and Choi AY and Kopp JB and Winkler CA and Cho SK	https://pubmed.ncbi.nlm.nih.gov/38622939/	eng		Korea (South)	The global research and pharmaceutical community rapidly mobilized to develop treatments for coronavirus disease 2019 (COVID-19). Existing treatments have been repurposed and new drugs have emerged. Here we summarize mechanisms and clinical trials of COVID-19 therapeutics approved or in development. Two reviewers, working independently, reviewed published data for approved COVID-19 vaccines and d…	RAYYAN-INCLUSION: {"FELIPE"=>"Included"} | RAYYAN-LABELS: SemelhanÃ§a >90%	10.3346/jkms.2024.39.e134	United States;Humans;*COVID-19;SARS-CoV-2;COVID-19 Vaccines/therapeutic use;Antiviral Agents/therapeutic use/pharmacology;Antibodies, Viral;Pharmaceutical Preparations	38622939	PMC11018982
rayyan-141737984	Short-term intermittent hypoxia exposure for dyspnea and fatigue in post-acute sequelae of COVID-19: A randomized controlled study	2024	10	1	Respiratory Medicine	0954-6111	232		107763	Zha, Shiqian and Liu, Xu and Yao, Yan and He, Yang and Wang, Yixuan and Zhang, Qingfeng and Zhang, Jingyi and Yi, Yaohua and Xiao, Rui and Hu, Ke	https://www.sciencedirect.com/science/article/pii/S0954611124002385				Background Post-acute sequelae of COVID-19 (PASC) is incurring a huge health and economic burden worldwide. There is currently no effective treatment or recommended drug for PASC. Methods This prospective randomized controlled study was conducted in a hospital in China. The effect of intermittent hypoxia exposure (IHE; 5-min hypoxia alternating with 5-min normal air, repeated five times) on dyspn…	RAYYAN-INCLUSION: {"FELIPE"=>"Included"} | USER-NOTES: {"FELIPE"=>["Ref da intro "]}	https://doi.org/10.1016/j.rmed.2024.107763	Intermittent hypoxia exposure;Post-acute sequelae of COVID-19;Dyspnea;Fatigue;Long COVID-19
rayyan-141737985	Histopathologic Evaluation of COVID-19 Patients With Peripheral Arterial Thromboembolism: Does Clot Composition Make Any Sense?	2021	7	1	Annals of Vascular Surgery	0890-5096	74		80-87	Yesilkaya, Nihan and Tellioglu, Tahsin Murat and Unay, Fulya Cakalagaoglu and Ä°ner, Hasan and Besir, Yuksel and Gokalp, Orhan and YÄ±lÄ±k, Levent and Gurbuz, Ali	https://www.sciencedirect.com/science/article/pii/S089050962100234X				ABSTRACT Background Coronavirus disease 2019 (COVID-19) causes thromboembolic complications during or post-infection period despite a lack of conventional risk factors. The study aims to learn fundamental changes in COVID-19 patients who underwent embolectomy in terms of clinical characteristics and clot composition. Methods In a retrospective cohort study design, we evaluated 21 patients who und…	RAYYAN-INCLUSION: {"FELIPE"=>"Included"}	https://doi.org/10.1016/j.avsg.2021.03.004	COVID-19;Thromboembolism;Embolectomy
rayyan-141737989	Potential effect of Maxing Shigan decoction against coronavirus disease 2019 (COVID-19) revealed by network pharmacology and experimental verification	2021	5	10	Journal of Ethnopharmacology	0378-8741	271		113854	Li, Yuan and Chu, Fuhao and Li, Ping and Johnson, Nadia and Li, Tao and Wang, Yan and An, Rongxian and Wu, Dantong and Chen, Jiena and Su, Zeqi and Gu, Xiaohong and Ding, Xia	https://www.sciencedirect.com/science/article/pii/S0378874121000805				Ethnopharmacological relevance Since the occurrence of coronavirus disease 2019 (COVID-19) in Wuhan, China in December 2019, COVID-19 has been quickly spreading out to other provinces and countries. Considering that traditional Chinese medicine (TCM) played an important role during outbreak of SARS and H1N1, finding potential alternative approaches for COVID-19 treatment is necessary before vacci…	RAYYAN-INCLUSION: {"FELIPE"=>"Included"}	https://doi.org/10.1016/j.jep.2021.113854	Novel coronavirus;Traditional Chinese medicine;Antiviral;Anti-inflammatory;experiment
rayyan-141737995	Neuroprotective potentials of ferulic acid against intracerebral hemorrhage COVID-19 through using network pharmacology approach and molecular docking analysis	2023	1	1	Current Research in Toxicology	2666-027X	5		100123	Dong, Qinghua and Tan, Yongxing and Tang, Gangjian and Wu, Zhonghui and Li, Aiguo and Qin, Xiaohui and Li, Shaobin and Liao, Huafeng and Xiao, Junxin and Huang, Qiuye and Yang, Jiawu and Qin, Yujing	https://www.sciencedirect.com/science/article/pii/S2666027X2300021X				Intracerebral hemorrhage (ICH) refers to severe stroke subtype that may be life-threatening or even cause death. It is clinically observed that coronavirus disease 2019 (COVID-19) may be associated with the high mortality in ICH patients. Ferulic acid, one of the functional bioactive ingredients from medicinal herbs, has been preclinically proven with beneficial activities, including neuroprotect…	RAYYAN-INCLUSION: {"FELIPE"=>"Included"}	https://doi.org/10.1016/j.crtox.2023.100123	Ferulic acid;Intracerebral hemorrhage;COVID-19;Key targets;Pharmacological mechanism
rayyan-141737996	Epigenetic regulation of autophagy in coronavirus disease 2019 (COVID-19)	2022	7	1	Biochemistry and Biophysics Reports	2405-5808	30		101264	Behrouj, Hamid and Vakili, Omid and Sadeghdoust, Adel and Aligolighasemabadi, Neda and Khalili, Parnian and Zamani, Mozhdeh and Mokarram, Pooneh	https://www.sciencedirect.com/science/article/pii/S2405580822000644				The coronavirus disease 2019 (COVID-19) pandemic has become the most serious global public health issue in the past two years, requiring effective therapeutic strategies. This viral infection is a contagious disease caused by new coronaviruses (nCoVs), also called severe acute respiratory syndrome coronavirus 2 (SARS-CoV-2). Autophagy, as a highly conserved catabolic recycling process, plays a si…	RAYYAN-INCLUSION: {"FELIPE"=>"Included"} | USER-NOTES: {"FELIPE"=>["Fala praticamente nada sobre HIF (apenas que atua na via da regulaÃ§ao da autofagia). "]}	https://doi.org/10.1016/j.bbrep.2022.101264	COVID-19;Autophagy;Epigenetics;Histone modification;DNA methylation
rayyan-141737997	In silico and in vitro inhibition of host-based viral entry targets and cytokine storm in COVID-19 by ginsenoside compound K	2023	9	1	Heliyon	2405-8440	9	9	e19341	Boopathi, Vinothini and Nahar, Jinnatun and Murugesan, Mohanapriya and Subramaniyam, Sathiyamoorthy and Kong, Byoung Man and Choi, Sung-Keun and Lee, Chang-Soon and Ling, Li and Yang, Dong Uk and Yang, Deok Chun and Mathiyalagan, Ramya and Chan Kang, Se	https://www.sciencedirect.com/science/article/pii/S2405844023065490				SARS-CoV-2 is a novel coronavirus that emerged as an epidemic, causing a respiratory disease with multiple severe symptoms and deadly consequences. ACE-2 and TMPRSS2 play crucial and synergistic roles in the membrane fusion and viral entry of SARS-CoV-2 (COVID-19). The spike (S) protein of SARS-CoV-2 binds to the ACE-2 receptor for viral entry, while TMPRSS2 proteolytically cleaves the S protein …	RAYYAN-INCLUSION: {"FELIPE"=>"Included"} | USER-NOTES: {"FELIPE"=>["Bom por falar da entrada viral melhor e fala do HIF "]}	https://doi.org/10.1016/j.heliyon.2023.e19341	Ginsenoside;Compound K;ACE-2;TMPRSS2;Molecular docking;Molecular dynamics simulation;Raw 264.7;CaCo-2;A549;MCF7
rayyan-141737999	Association between the nasopharyngeal microbiome and metabolome in patients with COVID-19	2021	9	1	Synthetic and Systems Biotechnology	2405-805X	6	3	135-143	Liu, Jing and Liu, Sheng and Zhang, Zhao and Lee, Xuejun and Wu, Wenxuan and Huang, Zhanlian and Lei, Ziying and Xu, Wenxiong and Chen, Dabiao and Wu, Xing and Guo, Yang and Peng, Liang and Lin, Bingliang and Chong, Yutian and Mou, Xiangyu and Shi, Mang and Lan, Ping and Chen, Tao and Zhao, Wenjing and Gao, Zhiliang	https://www.sciencedirect.com/science/article/pii/S2405805X2100034X				SARS-CoV-2, the causative agent for COVID-19, infect human mainly via respiratory tract, which is heavily inhabited by local microbiota. However, the interaction between SARS-CoV-2 and nasopharyngeal microbiota, and the association with metabolome has not been well characterized. Here, metabolomic analysis of blood, urine, and nasopharyngeal swabs from a group of COVID-19 and non-COVID-19 patient…	RAYYAN-INCLUSION: {"FELIPE"=>"Included"} | USER-NOTES: {"FELIPE"=>["Via metabolita "]}	https://doi.org/10.1016/j.synbio.2021.06.002	Metabolome;Nasopharyngeal microbiome;COVID-19;SARS-CoV-2;Susceptibility
rayyan-141738001	Phenotypic changes in low-density lipoprotein particles as markers of adverse clinical outcomes in COVID-19	2023	4	1	Molecular Genetics and Metabolism	1096-7192	138	4	107552	Carmo, Helison Rafael P. and Yoshinaga, Marcos Y. and Castillo, Alejandro Rosell and Britto Chaves-Filho, Adriano and Bonilha, Isabella and Barreto, Joaquim and Muraro, StÃ©fanie Primon and de Souza, Gabriela Fabiano and Davanzo, Gustavo GastÃ£o and Perroud, MaurÃ­cio W. and Lukhna, Kishal and Ntsekhe, Mpiko and Davidson, Sean and Velloso, Licio A. and Nadruz, Wilson and Carvalho, Luiz SÃ©rgio F.…	https://www.sciencedirect.com/science/article/pii/S1096719223001828				Background and aims Low-density lipoprotein (LDL) plasma concentration decline is a biomarker for acute inflammatory diseases, including coronavirus disease-2019 (COVID-19). Phenotypic changes in LDL during COVID-19 may be equally related to adverse clinical outcomes. Methods Individuals hospitalized due to COVID-19 (nÂ =Â 40) were enrolled. Blood samples were collected on days 0, 2, 4, 6, and 30…	RAYYAN-INCLUSION: {"FELIPE"=>"Included"}	https://doi.org/10.1016/j.ymgme.2023.107552	Oxidized low-density lipoprotein;Lipoprotein-associated phospholipase A2;Quantitative lipidomics;COVID-19
rayyan-141738002	Iron metabolism in infections: Focus on COVID-19	2021	7	1	Iron biology: The balance matters	0037-1963	58	3	182-187	Girelli, Domenico and Marchi, Giacomo and Busti, Fabiana and Vianello, Alice	https://www.sciencedirect.com/science/article/pii/S0037196321000366				Iron is a micronutrient essential for a wide range of metabolic processes in virtually all living organisms. During infections, a battle for iron takes place between the human host and the invading pathogens. The liver peptide hepcidin, which is phylogenetically and structurally linked to defensins (antimicrobial peptides of the innate immunity), plays a pivotal role by subtracting iron to pathog…	RAYYAN-INCLUSION: {"FELIPE"=>"Included"}	https://doi.org/10.1053/j.seminhematol.2021.07.001	COVID-19;Iron;Ferritin;Hepcidin;Immunity
rayyan-141738005	A comparative study of COVID-19 transcriptional signatures between clinical samples and preclinical cell models in the search for disease master regulators and drug repositioning candidates	2023	3	1	Virus Research	0168-1702	326		199053	Chapola, Henrique and de Bastiani, Marco AntÃ´nio and Duarte, Marcelo Mendes and Freitas, Matheus Becker and Schuster, Jussara Severo and de Vargas, Daiani Machado and Klamt, FÃ¡bio	https://www.sciencedirect.com/science/article/pii/S0168170223000151				Coronavirus disease 2019 (COVID-19) is an acute viral disease with millions of cases worldwide. Although the number of daily new cases and deaths has been dropping, there is still a need for therapeutic alternatives to deal with severe cases. A promising strategy to prospect new therapeutic candidates is to investigate the regulatory mechanisms involved in COVID-19 progression using integrated tr…	RAYYAN-INCLUSION: {"FELIPE"=>"Included"} | USER-NOTES: {"FELIPE"=>["TRANSCRIPTOMA QUE CITA HIF "]}	https://doi.org/10.1016/j.virusres.2023.199053	COVID-19;Drug repositioning;Master regulators;Disease signature
rayyan-141738006	Uncoupling of macrophage inflammation from self-renewal modulates host recovery from respiratory viral infection	2021	6	8	Immunity	1074-7613	54	6	1200-1218.e9	Zhu, Bibo and Wu, Yue and Huang, Su and Zhang, Ruixuan and Son, Young Min and Li, Chaofan and Cheon, In Su and Gao, Xiaochen and Wang, Min and Chen, Yao and Zhou, Xian and Nguyen, Quynh and Phan, Anthony T. and Behl, Supriya and Taketo, M. Mark and Mack, Matthias and Shapiro, Virginia S. and Zeng, Hu and Ebihara, Hideki and Mullon, John J. and Edell, Eric S. and Reisenauer, Janani S. and Demirel,…	https://www.sciencedirect.com/science/article/pii/S1074761321001382				Summary Tissue macrophages self-renew during homeostasis and produce inflammatory mediators upon microbial infection. We examined the relationship between proliferative and inflammatory properties of tissue macrophages by defining the impact of the Wnt/Î²-catenin pathway, a central regulator of self-renewal, in alveolar macrophages (AMs). Activation of Î²-catenin by Wnt ligand inhibited AM prolif…	RAYYAN-INCLUSION: {"FELIPE"=>"Included"}	https://doi.org/10.1016/j.immuni.2021.04.001	tissue macrophages;alveolar macrophages;self-renewal;Î²-catenin;HIF-1Î±;tissue repair;pulmonary inflammation;influenza virus;SARS-CoV-2
rayyan-141738017	Upregulation of FOXP3 is associated with severity of hypoxia and poor outcomes in COVID-19 patients	2021	11	1	Virology	0042-6822	563		74-81	Abdelhafiz, Ahmed S. and Fouad, Mariam A. and Sayed-Ahmed, Mohamed M. and Kamel, Mahmoud M. and Ali, Asmaa and Fouda, Merhan and Khalil, Mahmoud A. and Abdel-Moneim, Ahmed S. and Kamal, Lamyaa M.	https://www.sciencedirect.com/science/article/pii/S0042682221001744				The levels of messenger RNA (mRNA) transcription of FOXP3, IFN-Î³, TNF, IL-6 and COX-2 from both COVID-19 infected and control subjects were evaluated using SYBRTM green real-time polymerase chain reaction (RT-PCR). Severe/critical cases showed significantly lower lymphocyte counts and higher neutrophil counts than the mild or moderate cases. There were significantly lower levels of mRNA expressi…	RAYYAN-INCLUSION: {"FELIPE"=>"Included"}	https://doi.org/10.1016/j.virol.2021.08.012	COVID-19;FOXP3;Prognosis;SARS-CoV-2
rayyan-141738020	Matrix metalloproteinase/Fas ligand (MMP/FasL) interaction dynamics in COVID-19: An in silico study and neuroimmune perspective	2024	5	30	Heliyon	2405-8440	10	10	e30898	Saleki, Kiarash and Aram, Cena and Alijanizadeh, Parsa and Khanmirzaei, Mohammad Hossein and Vaziri, Zahra and Ramzankhah, Mohammad and Azadmehr, Abbas	https://www.sciencedirect.com/science/article/pii/S2405844024069299				Background The initiator of cytokine storm in Coronavirus disease (COVID-19) is still unknown. We recently suggested a complex interaction of matrix metalloproteinases (MMPs), Fas ligand (FasL), and viral entry factors could be responsible for the cytokine outrage In COVID-19. We explored the molecular dynamics of FasL/MMP7-9 in COVID-19 conditions in silico and provide neuroimmune insights for f…	RAYYAN-INCLUSION: {"FELIPE"=>"Included"}	https://doi.org/10.1016/j.heliyon.2024.e30898	Matrix metalloproteinase;Fasa ligand (FasL);Hyperinflammation;COVID-19;Immunoinformatics
rayyan-141738026	Endocrine disrupting chemicals and COVID-19 relationships: A computational systems biology approach	2021	12	1	Environment International	0160-4120	157		106232	Wu, Qier and Coumoul, Xavier and Grandjean, Philippe and Barouki, Robert and Audouze, Karine	https://www.sciencedirect.com/science/article/pii/S0160412020321875				Background Patients at high risk of severe forms of COVID-19 frequently suffer from chronic diseases, but other risk factors may also play a role. Environmental stressors, such as endocrine disrupting chemicals (EDCs), can contribute to certain chronic diseases and might aggravate the course of COVID-19. Objectives To explore putative links between EDCs and COVID-19 severity, an integrative syste…	RAYYAN-INCLUSION: {"FELIPE"=>"Included"}	https://doi.org/10.1016/j.envint.2020.106232	Endocrine disruptor;Systems toxicology;Integrative computational approach;Network science;OBERON
rayyan-141738027	Metabolic Perturbation Associated With COVID-19 Disease Severity and SARS-CoV-2 Replication	2021	1	1	Molecular & Cellular Proteomics	1535-9476	20		100159	Krishnan, Shuba and Nordqvist, Hampus and Ambikan, Anoop T. and Gupta, Soham and Sperk, Maike and Svensson-AkusjÃ¤rvi, Sara and Mikaeloff, Flora and Benfeitas, Rui and Saccon, Elisa and Ponnan, Sivasankaran Munusamy and Rodriguez, Jimmy Esneider and Nikouyan, Negin and Odeh, Amani and AhlÃ©n, Gustaf and Asghar, Muhammad and SÃ¤llberg, Matti and Vesterbacka, Jan and Nowak, Piotr and VÃ©gvÃ¡ri, Ãk…	https://www.sciencedirect.com/science/article/pii/S1535947621001316				Viruses hijack host metabolic pathways for their replicative advantage. In this study, using patient-derived multiomics data and inÂ vitro infection assays, we aimed to understand the role of key metabolic pathways that can regulate severe acute respiratory syndrome coronavirus-2 reproduction and their association with disease severity. We used multiomics platforms (targeted and untargeted proteo…	RAYYAN-INCLUSION: {"FELIPE"=>"Included"}	https://doi.org/10.1016/j.mcpro.2021.100159	metabolomics;COVID-19;metabolic transporters;mannose
rayyan-141738030	Application of the PHENotype SIMulator for rapid identification of potential candidates in effective COVID-19 drug repurposing	2023	3	1	Heliyon	2405-8440	9	3	e14115	Maria, Naomi I. and Rapicavoli, Rosaria Valentina and Alaimo, Salvatore and Bischof, Evelyne and Stasuzzo, Alessia and Broek, Jantine A.C. and Pulvirenti, Alfredo and Mishra, Bud and Duits, Ashley J. and Ferro, Alfredo	https://www.sciencedirect.com/science/article/pii/S2405844023013221				The current, rapidly diversifying pandemic has accelerated the need for efficient and effective identification of potential drug candidates for COVID-19. Knowledge on host-immune response to SARS-CoV-2 infection, however, remains limited with few drugs approved to date. Viable strategies and tools are rapidly arising to address this, especially with repurposing of existing drugs offering signific…	RAYYAN-INCLUSION: {"FELIPE"=>"Included"}	https://doi.org/10.1016/j.heliyon.2023.e14115	COVID-19;Drug repurposing;Systems biology;Cellular simulation models;Cellular SARS-CoV-2 signatures;Cellular host-immune response
rayyan-141738033	Sequential multi-omics analysis identifies clinical phenotypes and predictive biomarkers for long COVID	2023	11	21	Cell Reports Medicine	2666-3791	4	11	101254	Wang, Kaiming and Khoramjoo, Mobin and Srinivasan, Karthik and Gordon, Paul M.K. and Mandal, Rupasri and Jackson, Dana and Sligl, Wendy and Grant, Maria B. and Penninger, Josef M. and Borchers, Christoph H. and Wishart, David S. and Prasad, Vinay and Oudit, Gavin Y.	https://www.sciencedirect.com/science/article/pii/S2666379123004317				Summary The post-acute sequelae of COVID-19 (PASC), also known as long COVID, is often associated with debilitating symptoms and adverse multisystem consequences. We obtain plasma samples from 117 individuals during and 6Â months following their acute phase of infection to comprehensively profile and assess changes in cytokines, proteome, and metabolome. Network analysis reveals sustained inflamm…	RAYYAN-INCLUSION: {"FELIPE"=>"Included"}	https://doi.org/10.1016/j.xcrm.2023.101254	SARS-CoV-2;COVID-19;post-acute sequelae of COVID-19;long COVID;proteomics;metabolomics;biomarkers;outcomes;phenotyping;machine learning
rayyan-141738036	ACE/ACE2 balance might be instrumental to explain the certain comorbidities leading to severe COVID-19 cases	2021	2	26	Bioscience Reports	1573-4935	41	2		Bank, Sarbashri and De, Subrata Kumar and Bankura, Biswabandhu and Maiti, Smarajit and Das, Madhusudan and A Khan, Gausal	https://www.sciencedirect.com/science/article/pii/S1573493521000898				The outbreak of Severe Acute Respiratory Syndrome Coronavirus-2 (SARS-CoV-2) is a global catastrophe. The elderly and people with comorbidity are facing a serious complication of the disease. The entry and infection strategy of SARS-CoV-2 in a host cell is raised by an amazing way of angiotensin-converting enzyme (ACE) 2 (ACE2) receptor recognition and imbalance of ACE/ACE2 in various organs, esp…	RAYYAN-INCLUSION: {"FELIPE"=>"Included"} | RAYYAN-LABELS: revisao de literatura HIF | USER-NOTES: {"FELIPE"=>["Revisao que fala muito de HIF !!! "]}	https://doi.org/10.1042/BSR20202014	ACE/ACE2;Comorbidity;Hypoxia;SARS-CoV-2
rayyan-141738038	The fatal trajectory of pulmonary COVID-19 is driven by lobular ischemia and fibrotic remodelling	2022	11	1	eBioMedicine	2352-3964	85		104296	Ackermann, Maximilian and Kamp, Jan C. and Werlein, Christopher and Walsh, Claire L. and Stark, Helge and Prade, Verena and Surabattula, Rambabu and Wagner, Willi L. and Disney, Catherine and Bodey, Andrew J. and Illig, Thomas and Leeming, Diana J. and Karsdal, Morten A. and Tzankov, Alexandar and Boor, Peter and KÃ¼hnel, Mark P. and LÃ¤nger, Florian P. and Verleden, Stijn E. and Kvasnicka, Hans …	https://www.sciencedirect.com/science/article/pii/S2352396422004789				Summary Background COVID-19 is characterized by a heterogeneous clinical presentation, ranging from mild symptoms to severe courses of disease. 9â€“20% of hospitalized patients with severe lung disease die from COVID-19 and a substantial number of survivors develop long-COVID. Our objective was to provide comprehensive insights into the pathophysiology of severe COVID-19 and to identify liquid bi…	RAYYAN-INCLUSION: {"FELIPE"=>"Included"}	https://doi.org/10.1016/j.ebiom.2022.104296	COVID-19;Intussusceptive angiogenesis;Fibrogenesis;Biomarkers
rayyan-141738039	Multi-omics personalized network analyses highlight progressive disruption of central metabolism associated with COVID-19 severity	2022	8	17	Cell Systems	2405-4712	13	8	665-681.e4	Ambikan, Anoop T. and Yang, Hong and Krishnan, Shuba and Svensson AkusjÃ¤rvi, Sara and Gupta, Soham and Lourda, Magda and Sperk, Maike and Arif, Muhammad and Zhang, Cheng and Nordqvist, Hampus and Ponnan, Sivasankaran Munusamy and SÃ¶nnerborg, Anders and Treutiger, Carl Johan and Oâ€™Mahony, Liam and Mardinoglu, Adil and Benfeitas, Rui and Neogi, Ujjwal	https://www.sciencedirect.com/science/article/pii/S2405471222002769				Summary The clinical outcome and disease severity in coronavirus disease 2019 (COVID-19) are heterogeneous, and the progression or fatality of the disease cannot be explained by a single factor like age or comorbidities. In this study, we used system-wide network-based system biology analysis using whole blood RNA sequencing, immunophenotyping by flow cytometry, plasma metabolomics, and single-ce…	RAYYAN-INCLUSION: {"FELIPE"=>"Included"}	https://doi.org/10.1016/j.cels.2022.06.006	COVID-19;similarity network fusion;personalized genome-scale metabolic model
rayyan-141738043	Exploring the magic bullets to identify Achillesâ€™ heel in SARS-CoV-2: Delving deeper into the sea of possible therapeutic options in Covid-19 disease: An update	2021	1	1	Food and Chemical Toxicology	0278-6915	147		111887	Thakur, Shikha and Mayank, and Sarkar, Bibekananda and Ansari, Arshad J. and Khandelwal, Akanksha and Arya, Anil and Poduri, Ramarao and Joshi, Gaurav	https://www.sciencedirect.com/science/article/pii/S0278691520307778				The symptoms associated with Covid-19 caused by SARS-CoV-2 in severe conditions can cause multiple organ failure and fatality via a plethora of mechanisms, and it is essential to discover the efficacious and safe drug. For this, a successful strategy is to inhibit in different stages of the SARS-CoV-2 life cycle and host cell reactions. The current review briefly put forth the summary of the SARS…	RAYYAN-INCLUSION: {"FELIPE"=>"Included"}	https://doi.org/10.1016/j.fct.2020.111887	SARS-CoV-2;Covid-19;Repurposed drugs;Drug design;Vaccines;Biologics;Natural products;Food and nutrients
rayyan-141738046	Development and validation of a simple web-based tool for early prediction of COVID-19-associated death in kidney transplant recipients	2022	2	1	American Journal of Transplantation	1600-6135	22	2	610-625	Modelli de Andrade, Luis Gustavo and de Sandes-Freitas, TainÃ¡ Veras and RequiÃ£o-Moura, LÃºcio R. and Viana, Laila Almeida and Cristelli, Marina Pontello and Garcia, Valter Duro and AlcÃ¢ntara, Aline Lima Cunha and Esmeraldo, Ronaldo de Matos and Abbud Filho, Mario and Pacheco-Silva, Alvaro and de Lima Carneiro, Erika Cristina Ribeiro and Manfro, Roberto Ceratti and Costa, Kellen Micheline Alves…	https://www.sciencedirect.com/science/article/pii/S1600613522081035				This analysis, using data from the Brazilian kidney transplant (KT) COVID-19 study, seeks to develop a prediction score to assist in COVID-19 risk stratification in KT recipients. In this study, 1379 patients (35 sites) were enrolled, and a machine learning approach was used to fit models in a derivation cohort. A reduced Elastic Net model was selected, and the accuracy to predict the 28-day fata…	RAYYAN-INCLUSION: {"FELIPE"=>"Included"}	https://doi.org/10.1111/ajt.16807	clinical research/practice;complication: infectious;health services and outcomes research;infection and infectious agents - viral;infectious disease;kidney transplantation/nephrology
rayyan-141738048	The Cytoglobin Expression Under Hypoxic Conditions in Covid-19 Cases	2023	1	1	The Open Biomarkers Journal	1875-3183	13			Wulandari, Endah and Hapsari, Rr Ayu Fitri and Tjakradidjaja, Francisca A and Alfiah, Â and Suri, Auliyani Andam	https://www.sciencedirect.com/science/article/pii/S1875318323000028				Introduction Cytoglobin (Cygb) is an oxygen transporter marker that appears in hypoxic conditions. The clinical condition of Corona Virus Disease 2019 (COVID-19) cases, in general is that patients experience hypoxemia with low oxygen saturation. The Cygb gene is stimulated by the Hypoxia-Inducible Factor-1alpha (HIF-1Î±) transcription factor, which is stable in hypoxia. Methods This study investi…	RAYYAN-INCLUSION: {"FELIPE"=>"Included"}	https://doi.org/10.2174/18753183-v13-230427-2023-2	Cytoglobin;Corona virus disease 2019;Hypoxia;Transcription factor;Oxygen;Cygb expression in hypoxic COVID-19
rayyan-141738051	A network biology approach to identify crucial host targets for COVID-19	2022	7	1	Methods	1046-2023	203		108-115	Barman, Ranjan Kumar and Mukhopadhyay, Anirban and Maulik, Ujjwal and Das, Santasabuj	https://www.sciencedirect.com/science/article/pii/S1046202322000834				The ongoing global pandemic of COVID-19, caused by SARS-CoV-2 has killed more than 5.9 million individuals out of âˆ¼43 million confirmed infections. At present, several parts of the world are encountering the 3rd wave. Mass vaccination has been started in several countries but they are less likely to be broadly available for the current pandemic, repurposing of the existing drugs has drawn highe…	RAYYAN-INCLUSION: {"FELIPE"=>"Included"} | USER-NOTES: {"FELIPE"=>["Cuidado com o metodo (matematico) "]}	https://doi.org/10.1016/j.ymeth.2022.03.016	COVID-19;Novel coronavirus;SARS-CoV-2;Drug repurposing;RdRP;Network biology;Rank aggregation;Functional annotation
rayyan-141738053	Elevated serum midkine levels in severe acute respiratory syndrome coronavirus 2 (SARS-CoV-2) infected patients	2022	9	1	International Immunopharmacology	1567-5769	110		108939	Ketenci, Sema and Uygar KalaycÄ±, M. and DÃ¼ndar, BaÄŸnu and Duranay, Recep and ÅžÃ¼krÃ¼ AynacÄ±oÄŸlu, A.	https://www.sciencedirect.com/science/article/pii/S1567576922004234				Background The coronavirus disease-2019 (COVID-19) pandemic has caused important health, economic, social, and cultural problems worldwide. Recent findings demonstrate an excessive cytokine release during the disease development, especially in the seriously life-threatening form of COVID-19. Among other chemokines and cytokines that are released in high amounts at the infection site of severe acu…	RAYYAN-INCLUSION: {"FELIPE"=>"Included"}	https://doi.org/10.1016/j.intimp.2022.108939	Midkine;Serum levels;SARS-CoV-2;COVID-19
rayyan-141738057	The impact of hypoxia on B cells in COVID-19	2022	3	1	eBioMedicine	2352-3964	77		103878	Kotagiri, Prasanti and Mescia, Federica and Hanson, Aimee L. and Turner, Lorinda and Bergamaschi, Laura and PeÃ±alver, Ana and Richoz, Nathan and Moore, Stephen D. and Ortmann, Brian M. and Dunmore, Benjamin J. and Morgan, Michael D. and Tuong, Zewen Kelvin and GÃ¶ttgens, Berthold and Toshner, Mark and Hess, Christoph and Maxwell, Patrick. H. and Clatworthy, Menna. R. and Nathan, James A. and Bra…	https://www.sciencedirect.com/science/article/pii/S2352396422000627				Summary Background Prominent early features of COVID-19 include severe, often clinically silent, hypoxia and a pronounced reduction in B cells, the latter important in defence against SARS-CoV-2. This presentation resembles the phenotype of mice with VHL-deficient B cells, in which Hypoxia-Inducible Factors are constitutively active, suggesting hypoxia might drive B cell abnormalities in COVID-19…	RAYYAN-INCLUSION: {"FELIPE"=>"Included"}	https://doi.org/10.1016/j.ebiom.2022.103878	COVID-19;Hypoxia;B cells;Lymphopenia
rayyan-141738058	A scheme for inferring viral-host associations based on codon usage patterns identifies the most affected signaling pathways during COVID-19	2021	6	1	Journal of Biomedical Informatics	1532-0464	118		103801	Das, Jayanta Kumar and Chakraborty, Subhadip and Roy, Swarup	https://www.sciencedirect.com/science/article/pii/S1532046421001301				Understanding the molecular mechanism of COVID-19 pathogenesis helps in the rapid therapeutic target identification. Usually, viral protein targets host proteins in an organized fashion. The expression of any viral gene depends mostly on the host translational machinery. Recent studies report the great significance of codon usage biases in establishing host-viral proteinâ€“protein interactions (P…	RAYYAN-INCLUSION: {"FELIPE"=>"Included"} | USER-NOTES: {"FELIPE"=>["Bom por falar bem de HIF"]}	https://doi.org/10.1016/j.jbi.2021.103801	Protein interaction network;Codon usage bias;Bipartite graph;Cell signaling;Relative synonymous codon usage;Centrality;Drugs
rayyan-141738063	Immunopathogenic overlap between COVID-19 and tuberculosis identified from transcriptomic meta-analysis and human macrophage infection	2022	6	17	iScience	2589-0042	25	6	104464	Sheerin, Dylan and Abhimanyu, and Peton, Nashied and Vo, William and Allison, Cody Charles and Wang, Xutao and Johnson, W. Evan and Coussens, Anna Kathleen	https://www.sciencedirect.com/science/article/pii/S2589004222007350				Summary Current and previous tuberculosis (TB) increase the risk of COVID-19 mortality and severe disease. To identify mechanisms of immunopathogenic interaction between COVID-19 and TB, we performed a systematic review and patient-level meta-analysis of COVID-19 transcriptomic signatures, spanning disease severity, from whole blood, PBMCs, and BALF. 35 eligible signatures were profiled on 1181 R…	RAYYAN-INCLUSION: {"FELIPE"=>"Included"}	https://doi.org/10.1016/j.isci.2022.104464	Pathophysiology;Immunology;Virology;Transcriptomics
rayyan-141738065	An integrated in-silico Pharmaco-BioInformatics approaches to identify synergistic effects of COVID-19 to HIV patients	2023	3	1	Computers in Biology and Medicine	0010-4825	155		106656	Hossain, Md Arju and Rahman, Md Habibur and Sultana, Habiba and Ahsan, Asif and Rayhan, Saiful Islam and Hasan, Md Imran and Sohel, Md and Somadder, Pratul Dipta and Moni, Mohammad Ali	https://www.sciencedirect.com/science/article/pii/S001048252300121X				Background With high inflammatory states from both COVID-19 and HIV conditions further result in complications. The ongoing confrontation between these two viral infections can be avoided by adopting suitable management measures. Purpose The aim of this study was to figure out the pharmacological mechanism behind apigenin's role in the synergetic effects of COVID-19 to the progression of HIV pati…	RAYYAN-INCLUSION: {"FELIPE"=>"Included"}	https://doi.org/10.1016/j.compbiomed.2023.106656	Pharmacology;Bioinformatics;HIV;COVID-19;Hub proteins;Apigenin;RELA;MAPK3;Molecular docking and MDS
rayyan-141738066	Hyperbaric oxygen therapy as an immunomodulatory intervention in COVID-19-induced ARDS: Exploring clinical outcomes and transcriptomic signatures in a randomised controlled trial	2024	12	1	Pulmonary Pharmacology & Therapeutics	1094-5539	87		102330	Kjellberg, Anders and Zhao, Allan and Lussier, Anna and Hassler, Adrian and Al-Ezerjawi, Sarah and BostrÃ¶m, Emil and Catrina, Sergiu-Bogdan and Bergman, Peter and Rodriguez-Wallberg, Kenny Alexandra and Lindholm, Peter	https://www.sciencedirect.com/science/article/pii/S1094553924000464				Immunomodulatory agents with the potential to reverse critical COVID-19, targeting host-virus immune response are needed. In this exploratory sub study of a randomised controlled clinical trial, critical COVID-19 patients with moderate acute respiratory distress syndrome at one Swedish university hospital were randomly assigned (1:1) to hyperbaric oxygen therapy (HBOT) group plus best practice, o…	RAYYAN-INCLUSION: {"FELIPE"=>"Included"}	https://doi.org/10.1016/j.pupt.2024.102330	ARDS;Hyperbaric medicine;Immune modulators;Randomised controlled trial;RNA expression
rayyan-141738068	Placental SARS-CoV-2 distribution correlates with level of tissue oxygenation in COVID-19-associated necrotizing histiocytic intervillositis/perivillous fibrin deposition	2022	1	1	Placenta	0143-4004	117		187-193	Mao, Quanfu and Chu, Sharon and Shapiro, Svetlana and Young, Lawrence and Russo, Melissa and De Paepe, Monique E.	https://www.sciencedirect.com/science/article/pii/S0143400421006512				Introduction Recent evidence supports the â€“ rare â€“ occurrence of vertical transplacental SARS-CoV-2 transmission. We previously determined that placental expression of angiotensin-converting enzyme 2 (ACE2), the SARS-CoV-2 receptor, and associated viral cell entry regulators is upregulated by hypoxia. In the present study, we utilized a clinically relevant model of SARS-CoV-2-associated chron…	RAYYAN-INCLUSION: {"FELIPE"=>"Included"}	https://doi.org/10.1016/j.placenta.2021.12.002	Angiotensin-converting enzyme 2;Coronavirus;Hypoxia
rayyan-141738072	Systems level insights into the impact of airborne exposure on SARS-CoV-2 pathogenesis and COVID-19 outcome â€“ A multi-omics big data study	2021	12	1	Gene Reports	2452-0144	25		101312	Manivannan, Jeganathan and Sundaresan, Lakshmikirupa	https://www.sciencedirect.com/science/article/pii/S2452014421002971				Coronavirus disease 2019 (COVID-19) is a viral pandemic caused by severe acute respiratory syndrome coronavirus 2 (SARS-CoV-2) that led to more than 800,00 deaths and continues to be a major threat worldwide. The scientific community has been studying the risk factors associated with SARS-CoV-2 infection and pathogenesis. Recent studies highlight the possible contribution of atmospheric air pollu…	RAYYAN-INCLUSION: {"FELIPE"=>"Included"}	https://doi.org/10.1016/j.genrep.2021.101312	COVID-19;Particulate matter;Omics;Microarray;RNA-seq;Proteome;Pathway analysis
rayyan-141738073	Bioinformatics and system biology approaches to identify pathophysiological impact of COVID-19 to the progression and severity of neurological diseases	2021	11	1	Computers in Biology and Medicine	0010-4825	138		104859	Rahman, Md Habibur and Rana, Humayan Kabir and Peng, Silong and Kibria, Md Golam and Islam, Md Zahidul and Mahmud, S M Hasan and Moni, Mohammad Ali	https://www.sciencedirect.com/science/article/pii/S0010482521006533				The Coronavirus Disease 2019 (COVID-19) still tends to propagate and increase the occurrence of COVID-19 across the globe. The clinical and epidemiological analyses indicate the link between COVID-19 and Neurological Diseases (NDs) that drive the progression and severity of NDs. Elucidating why some patients with COVID-19 influence the progression of NDs and patients with NDs who are diagnosed wi…	RAYYAN-INCLUSION: {"FELIPE"=>"Included"}	https://doi.org/10.1016/j.compbiomed.2021.104859	Bioinformatics;Transcriptomic analysis;COVID-19;Neurological diseases;Pathways;Ontology;Proteins;Semantic similarity
rayyan-141738074	Viral load is associated with mitochondrial dysfunction and altered monocyte phenotype in acute severe SARS-CoV-2 infection	2022	7	1	International Immunopharmacology	1567-5769	108		108697	RomÃ£o, Pedro RT and Teixeira, Paula C and Schipper, Lucas and da Silva, Igor and Santana Filho, Paulo and JÃºnior, Luiz Carlos Rodrigues and Peres, Alessandra and GonÃ§alves da Fonseca, Simone and Chagas Monteiro, Marta and Lira, Fabio S and Andrey Cipriani Frade, Marco and Comerlato, Juliana and Comerlato, Carolina and Sant'Anna, Fernando Hayashi and Bessel, Marina and Abreu, Celina Monteiro an…	https://www.sciencedirect.com/science/article/pii/S1567576922001813				Monocytes play a major role in the initial innate immune response to SARS-CoV-2. Although viral load may correlate with several clinical outcomes in COVID-19, much less is known regarding their impact on innate immune phenotype. We evaluated the monocyte phenotype and mitochondrial function in severe COVID-19 patients (nÂ =Â 22) with different viral burden (determined by the median of viral load …	RAYYAN-INCLUSION: {"FELIPE"=>"Included"}	https://doi.org/10.1016/j.intimp.2022.108697	COVID-19;PD-1;HLA-DR;CD39;Immune checkpoints;Reactive oxygen species
rayyan-141738075	Quantitative proteomics analysis of COVID-19 patients: Fetuin-A and tetranectin as potential modulators of innate immune responses	2023	4	1	Heliyon	2405-8440	9	4	e15224	Alghanem, Bandar and Mansour, Fatmah A. and Shaibah, Hayat and Almuhalhil, Khawlah and Almourfi, Feras and Alamri, Hassan S. and Alajmi, Hala and Rashid, Mamoon and Alroqi, Fayhan and Jalouli, Maroua and Harrath, Abdel Halim and Boudjellal, Mohammad and Barhoumi, Tlili	https://www.sciencedirect.com/science/article/pii/S2405844023024313				Treatment of severe cases of coronavirus disease 2019 (COVID-19) is extremely important to minimize death and end-organ damage. Here we performed a proteomic analysis of plasma samples from mild, moderate and severe COVID-19 patients. Analysis revealed differentially expressed proteins and different therapeutic potential targets related to innate immune responses such as fetuin-A, tetranectin (TN…	RAYYAN-INCLUSION: {"FELIPE"=>"Included"}	https://doi.org/10.1016/j.heliyon.2023.e15224	Innate immunity;Mass spectrometry;Proteomics;Fetuin-A;Tetranectin;COVID-19
rayyan-141738076	Evaluation of miR-200c-3p and miR-421-5p levels during immune responses in the admitted and recovered COVID-19 subjects	2022	3	1	Infection, Genetics and Evolution	1567-1348	98		105207	Abdolahi, Shahrokh and Hosseini, Maryam and Rezaei, Ramazan and Mohebbi, Seyed Reza and Rostami-Nejad, Mohammad and Mojarad, Ehsan Nazemalhosseini and Mirjalali, Hamed and Yadegar, Abbas and Asadzadeh Aghdaei, Hamid and Zali, Mohamad Reza and Baghaei, Kaveh	https://www.sciencedirect.com/science/article/pii/S1567134822000041				Angiotensin-converting enzyme 2 (ACE2) acts as a key receptor for the spike of SARS-CoV-2. Two main microRNAs (miRs), miR-200c-3p and miR-421-5p, are considered to modulate the expression of ACE2 gene and alterations in the expression of these miRNAs may influence the outcomes of COVID-19 infection. Accordingly, we examined whether miRNAs directing ACE2 expression altered in the SARS-CoV-2 infect…	RAYYAN-INCLUSION: {"FELIPE"=>"Included"}	https://doi.org/10.1016/j.meegid.2022.105207	COVID-19;ACE-2;miR-200c-3p;miR-421-5p;IL-6
rayyan-141738113	Association of rs11549465 (C1772T) variant of hypoxia-inducible factor-1Î± with Covid-19 susceptibility. A population-based epidemiological study.	2021	11		Human cell	1749-0774 (Electronic)	34	6	1937-1940	Das A and Patra M and Dhangadamajhi G	https://pubmed.ncbi.nlm.nih.gov/34426956/	eng		Japan		RAYYAN-INCLUSION: {"FELIPE"=>"Included"}	10.1007/s13577-021-00601-4	COVID-19/complications/*genetics;*Epidemiologic Studies;Female;*Genetic Association Studies;Genetic Predisposition to Disease/*genetics;Genetic Variation/*genetics;Global Health;Humans;Hypoxia/etiology/genetics;Hypoxia-Inducible Factor 1, alpha Subunit/*genetics;Male	34426956	PMC8382105
rayyan-141738167	HIF-1Î± Cardioprotection in COVID-19 Patients.	2022	1		JACC. Basic to translational science	2452-302X (Electronic)	7	1	67-69	Wang BJ and Vadakke-Madathil S and Croft LB and Brody RI and Chaudhry HW	https://pubmed.ncbi.nlm.nih.gov/35097242/	eng		United States		RAYYAN-INCLUSION: {"FELIPE"=>"Included"}	10.1016/j.jacbts.2021.12.001		35097242	PMC8785957
rayyan-141738181	COVID-19 and Pulmonary Angiogenesis: The Possible Role of Hypoxia and Hyperinflammation in the Overexpression of Proteins Involved in Alveolar Vascular Dysfunction.	2023	3	8	Viruses	1999-4915 (Electronic)	15	3		Miggiolaro AFRS and da Silva FPG and Wiedmer DB and Godoy TM and Borges NH and Piper GW and Oricil AGG and Klein CK and Hlatchuk EC and Dagostini JCH and Collete M and Arantes MP and D'Amico RC and Dutra AA and de Azevedo MLV and de Noronha L	https://pubmed.ncbi.nlm.nih.gov/36992415/	eng		Switzerland	COVID-19 has been considered a vascular disease, and inflammation, intravascular coagulation, and consequent thrombosis may be associated with endothelial dysfunction. These changes, in addition to hypoxia, may be responsible for pathological angiogenesis. This research investigated the impact of COVID-19 on vascular function by analyzing post-mortem lung samples from 24 COVID-19 patients, 10 H1N…	RAYYAN-INCLUSION: {"FELIPE"=>"Included"}	10.3390/v15030706	Humans;*COVID-19;*Influenza A Virus, H1N1 Subtype;Lung/metabolism;*Vascular Diseases;Hypoxia/metabolism;*Thrombosis;Hypertrophy	36992415	PMC10057465
rayyan-141738198	Circulating levels of inflammatory cytokines and angiogenesis-related growth factors in patients with osteoarthritis after COVID-19.	2023			Frontiers in medicine	2296-858X (Print)	10		1168487	Krenytska D and Strubchevska K and Kozyk M and Vovk T and Halenova T and Kot L and Raksha N and Savchuk O and Falalyeyeva T and Tsyryuk O and Ostapchenko L	https://pubmed.ncbi.nlm.nih.gov/37484856/	eng		Switzerland	BACKGROUND: The disease COVID-19, caused by SARS-CoV-2 infection, has a systemic effect and is associated with a number of pathophysiological mechanisms that mobilize a wide range of biomolecules. Cytokines and growth factors (GFs) are critical regulators of tissue damage or repair in osteoarthritis (OA) and are being recognized as key players in the pathogenesis of COVID-19. A clear understandin…	RAYYAN-INCLUSION: {"FELIPE"=>"Included"}	10.3389/fmed.2023.1168487		37484856	PMC10358362
rayyan-141738206	Flt3-ITD mutated acute myeloid leukemia patients and COVID-19: potential roles of autophagy and HIF-1Î± in leukemia progression and mortality.	2022	7		Human cell	1749-0774 (Electronic)	35	4	1304-1305	Zalpoor H and Rezaei M and Yahyazadeh S and Ganjalikhani-Hakemi M	https://pubmed.ncbi.nlm.nih.gov/35639283/	eng		Japan		RAYYAN-INCLUSION: {"FELIPE"=>"Included"}	10.1007/s13577-022-00718-0	Autophagy/genetics;*COVID-19/genetics;Humans;*Leukemia, Myeloid, Acute/genetics;Mutation;Tandem Repeat Sequences;fms-Like Tyrosine Kinase 3/genetics	35639283	PMC9152658
rayyan-141738210	The Impact of COVID-19 Infection on Oxygen Homeostasis: A Molecular Perspective.	2021			Frontiers in physiology	1664-042X (Print)	12		711976	Alayash AI	https://pubmed.ncbi.nlm.nih.gov/34690793/	eng		Switzerland	The novel coronavirus (2019-nCoV/SARS-CoV-2) causes respiratory symptoms including a substantial pulmonary dysfunction with worsening arterial hypoxemia (low blood oxygenation), eventually leading to acute respiratory distress syndrome (ARDS). The impact of the viral infection on blood oxygenation and other elements of oxygen homeostasis, such as oxygen sensing and respiratory mitochondrial mecha…	RAYYAN-INCLUSION: {"FELIPE"=>"Included"}	10.3389/fphys.2021.711976		34690793	PMC8532809
rayyan-141738214	New Avenues to Explore in SARS-CoV-2 Infection: Both TRIM25 and TRIM56 Positively Correlate with VEGF, GAS6, and sAXL in COVID-19 Patients.	2022	12		Viral immunology	1557-8976 (Electronic)	35	10	690-699	Baskol G and Ã–zel M and Saracoglu H and Ulger B and Kalin Unuvar G and Onuk S and Bayram A and Karayol Akin A and Muhtaroglu S and Sagiroglu P and Kilic E	https://pubmed.ncbi.nlm.nih.gov/36450108/	eng		United States	The ongoing COVID-19 pandemic poses a significant threat to human health. Many hypotheses regarding pathogenesis have been proposed and are being tried to be clarified by experimental and clinical studies. This study aimed to reveal the roles of the innate immune system modulator GAS6/sAXL pathway, endothelial dysfunction markers vascular endothelial growth factor (VEGF) and hypoxia-inducible fac…	RAYYAN-INCLUSION: {"FELIPE"=>"Included"}	10.1089/vim.2022.0112	Humans;*Vascular Endothelial Growth Factor A;Proto-Oncogene Proteins;Receptor Protein-Tyrosine Kinases;Pandemics;*COVID-19;Intercellular Signaling Peptides and Proteins;SARS-CoV-2/metabolism;Tripartite Motif Proteins;Transcription Factors;Ubiquitin-Protein Ligases	36450108
rayyan-141738218	A Practical Strategy for Exploring the Pharmacological Mechanism of Luteolin Against COVID-19/Asthma Comorbidity: Findings of System Pharmacology and Bioinformatics Analysis.	2021			Frontiers in immunology	1664-3224 (Electronic)	12		769011	Xie YZ and Peng CW and Su ZQ and Huang HT and Liu XH and Zhan SF and Huang XF	https://pubmed.ncbi.nlm.nih.gov/35069542/	eng		Switzerland	Asthma patients may increase their susceptibility to SARS-CoV-2 infection and the poor prognosis of coronavirus disease 2019 (COVID-19). However, anti-COVID-19/asthma comorbidity approaches are restricted on condition. Existing evidence indicates that luteolin has antiviral, anti-inflammatory, and immune regulation capabilities. We aimed to evaluate the possibility of luteolin evolving into an id…	RAYYAN-INCLUSION: {"FELIPE"=>"Included"}	10.3389/fimmu.2021.769011	Anti-Inflammatory Agents/chemistry/*metabolism;Antioxidants/chemistry/*metabolism;Antiviral Agents/chemistry/*metabolism;Asthma/*epidemiology/*metabolism;COVID-19/*epidemiology/*metabolism;Comorbidity;Computational Biology/methods;Drug Discovery/methods;Humans;Immunologic Factors/chemistry/*metabolism;Interleukin-6/metabolism;Luteolin/chemistry/*metabolism;Molecular Docking Simulation;Protein Int…	35069542	PMC8777084
rayyan-141738220	The impact of COVID-19 on populations living at high altitude: Role of hypoxia-inducible factors (HIFs) signaling pathway in SARS-CoV-2 infection and replication.	2022			Frontiers in physiology	1664-042X (Print)	13		960308	Devaux CA and Raoult D	https://pubmed.ncbi.nlm.nih.gov/36091390/	eng		Switzerland	Cases of coronavirus disease 2019 (COVID-19) have been reported worldwide. However, one epidemiological report has claimed a lower incidence of the disease in people living at high altitude (>2,500Â m), proposing the hypothesis that adaptation to hypoxia may prove to be advantageous with respect to SARS-CoV-2 infection. This publication was initially greeted with skepticism, because social, genet…	RAYYAN-INCLUSION: {"FELIPE"=>"Included"}	10.3389/fphys.2022.960308		36091390	PMC9454615
rayyan-141738233	Hypoxia and Activation of Neutrophil Degranulation-Related Genes in the Peripheral Blood of COVID-19 Patients.	2024	1	28	Viruses	1999-4915 (Electronic)	16	2		Lei H	https://pubmed.ncbi.nlm.nih.gov/38399976/	eng		Switzerland	Severe COVID-19 is characterized by systematic hyper-inflammation and subsequent damage to various organs. Therefore, it is critical to trace this cascade of hyper-inflammation. Blood transcriptome has been routinely utilized in the interrogation of host immune response in COVID-19 and other infectious conditions. In this study, consensus gene dysregulation in the blood was obtained from 13 indep…	RAYYAN-INCLUSION: {"FELIPE"=>"Included"}	10.3390/v16020201	History, 20th Century;Humans;*COVID-19/metabolism;Neutrophils;*Influenza A Virus, H1N1 Subtype;*Influenza Pandemic, 1918-1919;Hypoxia/metabolism;Inflammation	38399976	PMC10891603
rayyan-141738237	Hypoxia inducible factors regulate infectious SARS-CoV-2, epithelial damage and respiratory symptoms in a hamster COVID-19 model.	2022	9		PLoS pathogens	1553-7374 (Electronic)	18	9	e1010807	Wing PAC and Prange-Barczynska M and Cross A and Crotta S and Orbegozo Rubio C and Cheng X and Harris JM and Zhuang X and Johnson RL and Ryan KA and Hall Y and Carroll MW and Issa F and Balfe P and Wack A and Bishop T and Salguero FJ and McKeating JA	https://pubmed.ncbi.nlm.nih.gov/36067210/	eng		United States	Understanding the host pathways that define susceptibility to Severe-acute-respiratory-syndrome-coronavirus-2 (SARS-CoV-2) infection and disease are essential for the design of new therapies. Oxygen levels in the microenvironment define the transcriptional landscape, however the influence of hypoxia on virus replication and disease in animal models is not well understood. In this study, we identi…	RAYYAN-INCLUSION: {"FELIPE"=>"Included"}	10.1371/journal.ppat.1010807	Animals;Antiviral Agents;*COVID-19;Cricetinae;Hypoxia;Lung/pathology;Mesocricetus;Oxygen;*Prolyl-Hydroxylase Inhibitors;RNA, Viral;SARS-CoV-2	36067210	PMC9481176
rayyan-141738239	Alteration of circulating ACE2-network related microRNAs in patients with COVID-19.	2024	6	12	Scientific reports	2045-2322 (Electronic)	14	1	13573	Wicik Z and Eyileten C and Nowak A and Keshwani D and SimÃµes SN and Martins DC Jr and Klos K and Wlodarczyk W and Assinger A and Soldacki D and Chcialowski A and Siller-Matula JM and Postula M	https://pubmed.ncbi.nlm.nih.gov/38866792/	eng		England	Angiotensin converting enzyme 2 (ACE2) serves as the primary receptor for the SARS-CoV-2 virus and has implications for the functioning of the cardiovascular system. Based on our previously published bioinformatic analysis, in this study we aimed to analyze the diagnostic and predictive utility of miRNAs (miR-10b-5p, miR-124-3p, miR-200b-3p, miR-26b-5p, miR-302c-5p) identified as top regulators o…	RAYYAN-INCLUSION: {"FELIPE"=>"Included"}	10.1038/s41598-024-58037-3	Humans;*COVID-19/blood/genetics/virology;Male;Female;Middle Aged;*Angiotensin-Converting Enzyme 2/genetics/blood/metabolism;Aged;*MicroRNAs/blood/genetics;SARS-CoV-2/genetics;Gene Regulatory Networks;Circulating MicroRNA/blood/genetics;Adult	38866792	PMC11169442
rayyan-141738247	Therapeutic Targeting of Hypoxia-A2-Adenosinergic Pathway in COVID-19 Patients.	2022	1	1	Physiology (Bethesda, Md.)	1548-9221 (Electronic)	37	1	46-52	Halpin-Veszeleiova K and Hatfield SM	https://pubmed.ncbi.nlm.nih.gov/34486395/	eng		United States	The hypoxia-hypoxia-inducible factor (HIF)-1Î±-A2-adenosinergic pathway protects tissues from inflammatory damage during antipathogen immune responses. The elimination of this physiological tissue-protecting mechanism by supplemental oxygenation may contribute to the high mortality of oxygen-ventilated COVID-19 patients by exacerbating inflammatory lung damage. Restoration of this pathway with hy…	RAYYAN-INCLUSION: {"FELIPE"=>"Included"}	10.1152/physiol.00010.2021	*COVID-19;Humans;Hypoxia;*Neoplasms;Receptor, Adenosine A2A;SARS-CoV-2	34486395	PMC8742736
rayyan-141738253	ACE2-independent infection of T lymphocytes by SARS-CoV-2.	2022	3	11	Signal transduction and targeted therapy	2059-3635 (Electronic)	7	1	83	Shen XR and Geng R and Li Q and Chen Y and Li SF and Wang Q and Min J and Yang Y and Li B and Jiang RD and Wang X and Zheng XS and Zhu Y and Jia JK and Yang XL and Liu MQ and Gong QC and Zhang YL and Guan ZQ and Li HL and Zheng ZH and Shi ZL and Zhang HL and Peng K and Zhou P	https://pubmed.ncbi.nlm.nih.gov/35277473/	eng		England	SARS-CoV-2 induced marked lymphopenia in severe patients with COVID-19. However, whether lymphocytes are targets of viral infection is yet to be determined, although SARS-CoV-2 RNA or antigen has been identified in T cells from patients. Here, we confirmed that SARS-CoV-2 viral antigen could be detected in patient peripheral blood cells (PBCs) or postmortem lung T cells, and the infectious virus …	RAYYAN-INCLUSION: {"FELIPE"=>"Included"}	10.1038/s41392-022-00919-x	Angiotensin-Converting Enzyme 2/*metabolism;Animals;COVID-19/*metabolism;Caco-2 Cells;Chlorocebus aethiops;Humans;SARS-CoV-2/*metabolism;T-Lymphocytes/*metabolism;Vero Cells	35277473	PMC8914143
rayyan-141738285	Exercise-induced expression of SARS-CoV-2 entry receptors: impact of mask modality, sex, and exercise intensity.	2023	2		The Journal of sports medicine and physical fitness	1827-1928 (Electronic)	63	2	319-328	Dabidi Roshan V and Ahmadian M and Nasiri K and Akbari A and Ghasemi M and Nasrollahi Borujeni N and Zahedmanesh F and Nabavi Chashmi SM and Imani F	https://pubmed.ncbi.nlm.nih.gov/35686871/	eng		Italy	BACKGROUND: Wearing a facemask affects physiological responses to exercise. We explored how exercising with a facemask affects the expression of SARS-CoV-2 entry receptor (angiotensin-converting enzyme 2 [ACE2]) and some associated genes (angiotensin type-1 receptors [AT<inf>1</inf>R]; Mas receptor [MasR]; hypoxia-inducible factor 1Î± [HIF-1Î±]; endothelial nitric oxide synthase [eNOS]) among hea…	RAYYAN-INCLUSION: {"FELIPE"=>"Included"}	10.23736/S0022-4707.22.14093-4	Male;Female;Humans;Young Adult;Adult;*SARS-CoV-2;*COVID-19;Angiotensin-Converting Enzyme 2/genetics;Masks;Exercise	35686871
rayyan-141738288	Overexpression of the SARS-CoV-2 receptor ACE2 is induced by cigarette smoke in bronchial and alveolar epithelia.	2021	1		The Journal of pathology	1096-9896 (Electronic)	253	1	17-30	Liu A and Zhang X and Li R and Zheng M and Yang S and Dai L and Wu A and Hu C and Huang Y and Xie M and Chen Q	https://pubmed.ncbi.nlm.nih.gov/32991738/	eng		England	Angiotensin-converting enzyme 2 (ACE2) has been identified as the functional receptor of severe acute respiratory syndrome coronavirus 2 (SARS-CoV-2) and a target for disease prevention. However, the relationship between ACE2 expression and its clinical implications in SARS-CoV-2 pathogenesis remains unknown. Here, we explored the location and expression of ACE2, and its correlation with gender, …	RAYYAN-INCLUSION: {"FELIPE"=>"Included"}	10.1002/path.5555	Adolescent;Adult;Aged;Aged, 80 and over;Alveolar Epithelial Cells/*enzymology/virology;Angiotensin-Converting Enzyme 2/*metabolism;Animals;Bronchi/*enzymology;COVID-19/*virology;Child;Child, Preschool;Disease Models, Animal;Epithelial Cells/metabolism/*virology;Female;Humans;Infant;Lung/metabolism/virology;Middle Aged;SARS-CoV-2;Smoking/*adverse effects;Young Adult	32991738	PMC7537258
rayyan-141738291	Ectopic expression of SARS-CoV-2 S and ORF-9B proteins alters metabolic profiles and impairs contractile function in cardiomyocytes.	2023			Frontiers in cell and developmental biology	2296-634X (Print)	11		1110271	Zhang P and Liu Y and Li C and Stine LD and Wang PH and Turnbull MW and Wu H and Liu Q	https://pubmed.ncbi.nlm.nih.gov/36910162/	eng		Switzerland	Coronavirus disease 2019 (COVID-19) is associated with adverse impacts in the cardiovascular system, but the mechanisms driving this response remain unclear. In this study, we conducted "pseudoviral infection" of SARS-CoV-2 subunits to evaluate their toxic effects in cardiomyocytes (CMs), that were derived from human induced pluripotent stem cells (hiPSCs). We found that the ectopic expression of…	RAYYAN-INCLUSION: {"FELIPE"=>"Included"}	10.3389/fcell.2023.1110271		36910162	PMC9994814
rayyan-141738304	EyeDiseases: an integrated resource for dedicating to genetic variants, gene expression and epigenetic factors of human eye diseases.	2021	6		NAR genomics and bioinformatics	2631-9268 (Electronic)	3	2	lqab050	Yuan J and Chen F and Fan D and Jiang Q and Xue Z and Zhang J and Yu X and Li K and Qu J and Su J	https://pubmed.ncbi.nlm.nih.gov/34085038/	eng		England	Eye diseases are remarkably common and encompass a large and diverse range of morbidities that affect different components of the visual system and visual function. With advances in omics technology of eye disorders, genome-scale datasets have been rapidly accumulated in genetics and epigenetics field. However, the efficient collection and comprehensive analysis of different kinds of omics data a…	RAYYAN-INCLUSION: {"FELIPE"=>"Included"}	10.1093/nargab/lqab050		34085038	PMC8168129
rayyan-141738447	Clinical and biochemical short-term effects of hyperbaric oxygen therapy on SARS-Cov-2+ hospitalized patients with hypoxemic respiratory failure	2023	4	1	Respiratory Medicine	0954-6111	209		107155	Keller, Guillermo A. and Colaianni, Ivana and Coria, Javier and Di Girolamo, Guillermo and Miranda, Silvia	https://www.sciencedirect.com/science/article/pii/S0954611123000434				Background Hyperbaric oxygen therapy (HBOT) has been proposed to address COVID-19- associated respiratory failure. However, its biochemical effects are poorly known. Method 50 patients with hypoxemic COVID-19 pneumonia were divided into C group (standard care) and H group (standard care plus HBOT). Blood was obtained at tÂ =Â 0 and tÂ =Â 5 days. Oxygen saturation (O2 Sat) was followed up. White b…	RAYYAN-INCLUSION: {"FELIPE"=>"Included"}	https://doi.org/10.1016/j.rmed.2023.107155	COVID-19;Hyperbaric oxygen therapy (HBOT);Cell adhesion molecules;Cytokines;Hypoxemia
rayyan-141738455	Serum midkine level might be a diagnostic tool for COVID19 disease in pregnancy: From the disease severity, hospitalization and disease progression respects	2022	1	1	Cytokine	1043-4666	149		155751	Yazihan, Nuray and Erol, Seyit Ahmet and Akdas, Sevginur and Goncu Ayhan, Sule and Atalay, Aysegul and Yildirim, Muradiye and Biriken, Derya and Akin, Irem and Altiner, Seda and Ceylan, Merve Nur and Tanacan, Atakan and Keskin, Huseyin Levent and Moraloglu Tekin, Ozlem and Sahin, Dilek	https://www.sciencedirect.com/science/article/pii/S1043466621003409				Background New biomarkers for diagnosis and monitoring the COVID-19 disease are the most important topics to be studied recently. We aimed to investigate the association between midkine levels and disease severity in pregnant women with COVID-19. Methods Totally 186 pregnant women were participated in this study. 96 of them were healthy pregnant women, 90 of them were pregnant women with COVID19.…	RAYYAN-INCLUSION: {"FELIPE"=>"Included"}	https://doi.org/10.1016/j.cyto.2021.155751	Midkine;COVID-19;COVID-19 severity;Pregnancy;IL-6;CRP
rayyan-141738468	Differential Transcriptomic Landscapes of SARS-CoV-2 Variants in Multiple Organs from Infected Rhesus Macaques	2023	10	1	Genomics, Proteomics & Bioinformatics	1672-0229	21	5	1014-1029	Du, Tingfu and Gao, Chunchun and Lu, Shuaiyao and Liu, Qianlan and Yang, Yun and Yu, Wenhai and Li, Wenjie and Qiao Sun, Yong and Tang, Cong and Wang, Junbin and Gao, Jiahong and Zhang, Yong and Luo, Fangyu and Yang, Ying and Yang, Yun-Gui and Peng, Xiaozhong	https://www.sciencedirect.com/science/article/pii/S1672022923000955				Severe acute respiratory syndrome coronavirus 2 (SARS-CoV-2) caused the persistent coronavirus disease 2019 (COVID-19) pandemic, which has resulted in millions of deaths worldwide and brought an enormous public health and global economic burden. The recurring global wave of infections has been exacerbated by growing variants of SARS-CoV-2. In this study, the virological characteristics of the ori…	RAYYAN-INCLUSION: {"FELIPE"=>"Included"}	https://doi.org/10.1016/j.gpb.2023.06.002	SARS-CoV-2;Variant of concern;Subgenomic RNA;Rhesus macaque;Transcriptome
rayyan-141738471	Possible pharmacological targets and mechanisms of sivelestat in protecting acute lung injury	2024	3	1	Computers in Biology and Medicine	0010-4825	170		108080	Ren, Jiajia and Deng, Guorong and Li, Ruohan and Jin, Xuting and Liu, Jueheng and Li, Jiamei and Gao, Ya and Zhang, Jingjing and Wang, Xiaochuang and Wang, Gang	https://www.sciencedirect.com/science/article/pii/S0010482524001641				Acute lung injury/acute respiratory distress syndrome (ALI/ARDS) is a life-threatening syndrome induced by various diseases, including COVID-19. In the progression of ALI/ARDS, activated neutrophils play a central role by releasing various inflammatory mediators, including elastase. Sivelestat is a selective and competitive inhibitor of neutrophil elastase. Although its protective effects on atte…	RAYYAN-INCLUSION: {"FELIPE"=>"Included"}	https://doi.org/10.1016/j.compbiomed.2024.108080	Sivelestat;Acute respiratory distress syndrome;Network pharmacology;Acute lung injury model;GSE5883 dataset
rayyan-141738474	iRGD conjugated nimbolide liposomes protect against endotoxin induced acute respiratory distress syndrome	2021	4	1	Nanomedicine: Nanotechnology, Biology and Medicine	1549-9634	33		102351	Pooladanda, Venkatesh and Thatikonda, Sowjanya and Sunnapu, Omprakash and Tiwary, Shristy and Vemula, Praveen Kumar and Talluri, M V N Kumar and Godugu, Chandraiah	https://www.sciencedirect.com/science/article/pii/S1549963420302057				Acute respiratory distress syndrome (ARDS) is a deadly respiratory illness associated with refractory hypoxemia and pulmonary edema. The recent pandemic outbreak of COVID-19 is associated with severe pneumonia and inflammatory cytokine storm in the lungs. The anti-inflammatory phytomedicine nimbolide (NIM) may not be feasible for clinical translation due to poor pharmacokinetic properties and lac…	RAYYAN-INCLUSION: {"FELIPE"=>"Included"}	https://doi.org/10.1016/j.nano.2020.102351	Nimbolide;iRGD-NIMLip;Oxidative stress;Cytokine storm;Inflammation;ARDS
rayyan-141738479	Differential host circRNA expression profiles in human lung epithelial cells infected with SARS-CoV-2	2021	9	1	Infection, Genetics and Evolution	1567-1348	93		104923	Yang, Mengmei and Qi, Mengdi and Xu, Liangzi and Huang, Pu and Wang, Xu and Sun, Jing and Shi, Jiandong and Hu, Yunzhang	https://www.sciencedirect.com/science/article/pii/S1567134821002203				Severe acute respiratory syndrome coronavirus 2 (SARS-CoV-2) is an emerging and highly pathogenic coronavirus that causes coronavirus disease (COVID-19), and might even lead to death. Circular RNAs (circRNAs), a new type of RNAs, are implicated in viral pathogenesis and host immune responses. However, their dynamic expression patterns and functions during SARS-CoV-2 infection remain to be unclear…	RAYYAN-INCLUSION: {"FELIPE"=>"Included"}	https://doi.org/10.1016/j.meegid.2021.104923	SARS-CoV-2;COVID-19;RNA-seq;Lung epithelial cells;Circular RNA
rayyan-141738481	Chronic alcohol consumption dysregulates innate immune response to SARS-CoV-2 in the lung	2023	11	1	eBioMedicine	2352-3964	97		104812	Lewis, Sloan A. and Cinco, Isaac R. and Doratt, Brianna M. and Blanton, Madison B. and Hoagland, Cherise and Newman, Natali and Davies, Michael and Grant, Kathleen A. and Messaoudi, Ilhem	https://www.sciencedirect.com/science/article/pii/S235239642300378X				Summary Background Alcohol consumption is widespread with over half of the individuals over 18 years of age in the U.S. reporting alcohol use in the last 30 days. Moreover, 9 million Americans engaged in binge or chronic heavy drinking (CHD) in 2019. CHD negatively impacts pathogen clearance and tissue repair, including in the respiratory tract, thereby increasing susceptibility to infection. Alt…	RAYYAN-INCLUSION: {"FELIPE"=>"Included"}	https://doi.org/10.1016/j.ebiom.2023.104812	Alcohol;SARS-CoV-2;Lung;Non-human primate;scRNA-seq;Inflammation
rayyan-141738482	Ciclopirox inhibits SARS-CoV-2 replication by promoting the degradation of the nucleocapsid protein	2024	6	1	Acta Pharmaceutica Sinica B	2211-3835	14	6	2505-2519	Wei, Xiafei and Zhou, Yuzheng and Shen, Xiaotong and Fan, Lujie and Liu, Donglan and Gao, Xiang and Zhou, Jian and Wu, Yezi and Li, Yunfei and Feng, Wei and Zhang, Zheng	https://www.sciencedirect.com/science/article/pii/S221138352400090X				The nucleocapsid protein (NP) plays a crucial role in SARS-CoV-2 replication and is the most abundant structural protein with a long half-life. Despite its vital role in severe acute respiratory syndrome coronavirus 2 (SARS-CoV-2) assembly and host inflammatory response, it remains an unexplored target for drug development. In this study, we identified a small-molecule compound (ciclopirox) that …	RAYYAN-INCLUSION: {"FELIPE"=>"Included"}	https://doi.org/10.1016/j.apsb.2024.03.009	SARS-CoV-2;Nucleocapsid protein;Viral replication;Ciclopirox;Abnormal aggregation;Protein degradation;Autophagyâ€“lysosome;Drug target
rayyan-141738485	High-sensitivity profiling of SARS-CoV-2 noncoding regionâ€“host protein interactome reveals the potential regulatory role of negative-sense viral RNA	2023	7	17	mSystems	2379-5077	8	4		Jiang, Liuyiqi and Xiao, Mu and Liao, Qing-Qing and Zheng, Luqian and Li, Chunyan and Liu, Yuemei and Yang, Bing and Ren, Aiming and Jiang, Chao and Feng, Xin-Hua	https://www.sciencedirect.com/science/article/pii/S2379507723002817				ABSTRACT A deep understanding of severe acute respiratory syndrome coronavirus 2 (SARS-CoV-2)â€“host interactions is crucial to developing effective therapeutics and addressing the threat of emerging coronaviruses. The role of noncoding regions of viral RNA (ncrRNAs) has yet to be systematically scrutinized. We developed a method using MS2 affinity purification coupled with liquid chromatography-…	RAYYAN-INCLUSION: {"FELIPE"=>"Included"}	https://doi.org/10.1128/msystems.00135-23	SARS-CoV-2;noncoding region RNA;ncrRNA-host protein interactions
rayyan-141738493	Research hotspots and evolving trends of barrier dysfunction in acute lung injury and acute respiratory distress syndrome	2024	5	15	Heliyon	2405-8440	10	9	e30579	Luo, Zixin and Song, Xinyue and Huang, Duoqin and Xiao, Li and Zou, Kang	https://www.sciencedirect.com/science/article/pii/S2405844024066106				Endothelial and epithelial barrier dysfunction due to increased permeability and heightened inflammatory reactions influences the emergence of acute lung injury (ALI) and acute respiratory distress syndrome (ARDS). Nevertheless, bibliometric research comparing endothelial and epithelial barriers is limited. Therefore, this bibliometric study analyzed the Web of Science Core Collection (WoSCC) of …	RAYYAN-INCLUSION: {"FELIPE"=>"Included"}	https://doi.org/10.1016/j.heliyon.2024.e30579	Endothelial and epithelial barriers;Acute lung injury;Acute respiratory distress syndrome;Inflammatory reaction;Bibliometric research
rayyan-141738505	Serum proteome reveals distinctive molecular features of H7N9- and SARS-CoV-2-infected patients	2024	11	26	Cell Reports	2211-1247	43	11	114900	Wang, Yunzhi and Song, Zhigang and Ran, Peng and Xiang, Hang and Xu, Ziyan and Xu, Ning and Deng, Mengjie and Zhu, Lingli and Yin, Yanan and Feng, Jinwen and Ding, Chen and Yang, Wenjun	https://www.sciencedirect.com/science/article/pii/S2211124724012518				Summary The coronavirus disease 2019 (COVID-19) pandemic has reminded us of human infections with the H7N9 virus and has raised questions related to the clinical and molecular pathophysiological diversity between the two diseases. Here, we performed a proteomic approach on sera samples from patients with H7N9-virus or SARS-CoV-2-virus infection and healthy controls. Compared to SARS-CoV-2, H7N9-v…	RAYYAN-INCLUSION: {"FELIPE"=>"Included"}	https://doi.org/10.1016/j.celrep.2024.114900	H7N9 virus;SARS-CoV-2 virus;proteomics
rayyan-141738510	FDA approved L-type channel blocker Nifedipine reduces cell death in hypoxic A549Â cells through modulation of mitochondrial calcium and superoxide generation	2021	12	1	Free Radical Biology and Medicine	0891-5849	177		189-200	Manohar, Kuruba and Gupta, Rishikesh Kumar and Gupta, Parth and Saha, Debasmita and Gare, Suman and Sarkar, Rahuldeb and Misra, Ashish and Giri, Lopamudra	https://www.sciencedirect.com/science/article/pii/S0891584921007620				As hypoxia is a major driver for the pathophysiology of COVID-19, it is crucial to characterize the hypoxic response at the cellular and molecular levels. In order to augment drug repurposing with the identification of appropriate molecular targets, investigations on therapeutics preventing hypoxic cell damage is required. In this work, we propose a hypoxia model based on alveolar lung epithelial…	RAYYAN-INCLUSION: {"FELIPE"=>"Included"}	https://doi.org/10.1016/j.freeradbiomed.2021.08.245	SARS-Cov-2;Mitochondrial calcium;Nifedipine;Hypoxia;Calcium channel blocker;Reactive oxygen species (ROS)
rayyan-141738512	Pyronaridine tetraphosphate is an efficacious antiviral and anti-inflammatory active against multiple highly pathogenic coronaviruses	2023	9	22	mBio	2150-7511	14	5		Ardanuy, Jeremy and Johnson, Robert and Dillen, Carly and Taylor, Louis and Hammond, Holly and Weston, Stuart and Frieman, Matthew	https://www.sciencedirect.com/science/article/pii/S2150751123002551				ABSTRACT The coronavirus disease 2019 (COVID-19) pandemic, caused by severe acute respiratory syndrome coronavirus-2 (SARS-CoV-2), continues to be one of the largest dangers to human health around the world. The need for effective antiviral and anti-inflammatory treatments is still extremely high as newly emerging variants threaten the efficacy of currently used treatment options. Many compounds …	RAYYAN-INCLUSION: {"FELIPE"=>"Included"}	https://doi.org/10.1128/mbio.01587-23	antiviral agents;coronavirus;preclinical drug studies
rayyan-141738513	Interactome of human and SARS-CoV-2 proteins to identify human hub proteins associated with comorbidities	2021	11	1	Computers in Biology and Medicine	0010-4825	138		104889	Ghosh, Nimisha and Saha, Indrajit and Sharma, Nikhil	https://www.sciencedirect.com/science/article/pii/S0010482521006831				SARS-CoV-2 has a higher chance of progression in adults of any age with certain underlying health conditions or comorbidities like cancer, neurological diseases and in certain cases may even lead to death. Like other viruses, SARS-CoV-2 also interacts with host proteins to pave its entry into host cells. Therefore, to understand the behaviour of SARS-CoV-2 and design of effective antiviral drugs,…	RAYYAN-INCLUSION: {"FELIPE"=>"Included"}	https://doi.org/10.1016/j.compbiomed.2021.104889	COVID-19;Comorbidities;Hub proteins;Protein-protein interaction;Repurposable drugs;SARS-CoV-2
rayyan-141738515	Distinct miRNAs associated with various clinical presentations of SARS-CoV-2 infection	2022	5	20	iScience	2589-0042	25	5	104309	Zeng, Qiqi and Qi, Xin and Ma, Junpeng and Hu, Fang and Wang, Xiaorui and Qin, Hongyu and Li, Mengyang and Huang, Shaoxin and Yang, Yong and Li, Yixin and Bai, Han and Jiang, Meng and Ren, Doudou and Kang, Ye and Zhao, Yang and Chen, Xiaobei and Ding, Xi and Ye, Di and Wang, Yankui and Jiang, Jianguo and Li, Dong and Chen, Xi and Hu, Ke and Zhang, Binghong and Shi, Bingyin and Zhang, Chengsheng	https://www.sciencedirect.com/science/article/pii/S2589004222005806				Summary MicroRNAs (miRNAs) have been shown to play important roles in viral infections, but their associations with SARS-CoV-2 infection remain poorly understood. Here, we detected 85 differentially expressed miRNAs (DE-miRNAs) from 2,336 known and 361 novel miRNAs that were identified in 233 plasma samples from 61 healthy controls and 116 patients with COVID-19 using the high-throughput sequenci…	RAYYAN-INCLUSION: {"FELIPE"=>"Included"}	https://doi.org/10.1016/j.isci.2022.104309	Virology;Machine learning
rayyan-141738521	Cross-Validation of Metabolic Phenotypes in SARS-CoVâ€‘2 Infected Subpopulations Using Targeted Liquid Chromatographyâ€“Mass Spectrometry (LC-MS)	2024	4	5	Journal of Proteome Research	1535-3907	23	4	1313-1327	Whiley, Luke and Lawler, Nathan G. and Zeng, Annie Xu and Lee, Alex and Chin, Sung-Tong and Bizkarguenaga, Maider and Bruzzone, Chiara and Embade, Nieves and Wist, Julien and Holmes, Elaine and Millet, Oscar and Nicholson, Jeremy K. and Gray, Nicola	https://www.sciencedirect.com/science/article/pii/S1535390724001422				To ensure biological validity in metabolic phenotyping, findings must be replicated in independent sample sets. Targeted workflows have long been heralded as ideal platforms for such validation due to their robust quantitative capability. We evaluated the capability of liquid chromatography-mass spectrometry (LC-MS) assays targeting organic acids and bile acids to validate metabolic phenotypes of…	RAYYAN-INCLUSION: {"FELIPE"=>"Included"}	https://doi.org/10.1021/acs.jproteome.3c00797	metabolic phenotyping array;metabolic phenotyping;validation;LC-MS;SARS-CoV-2;COVID-19;TCA cycle;hypoxia;organic acids;oxidative stress;bile acids
rayyan-141738523	Computational investigation of benzalacetophenone derivatives against SARS-CoV-2 as potential multi-target bioactive compounds	2022	7	1	Computers in Biology and Medicine	0010-4825	146		105668	Khanal, Pukar and Patil, Vishal S. and Bhandare, Vishwambhar V. and Dwivedi, Prarambh S.R. and Shastry, C.S. and Patil, B.M. and Gurav, Shailendra S. and Harish, Darasaguppe R. and Roy, Subarna	https://www.sciencedirect.com/science/article/pii/S0010482522004577				Benzalacetophenones, precursors of flavonoids are aromatic ketones and enones and possess the immunostimulant as well as antiviral activities. Thus, benzalacetophenones were screened against the COVID-19 that could be lethal in patients with compromised immunity. We considered ChEBI recorded benzalacetophenone derivative(s) and evaluated their activity against 3C-like protease (3CLpro), papain-li…	RAYYAN-INCLUSION: {"FELIPE"=>"Included"}	https://doi.org/10.1016/j.compbiomed.2022.105668	Benzalacetophenones;3CL;COVID-19;Immune boost;Network pharmacology;PL;Spike protein
rayyan-141738527	Clinical characteristics and respiratory care in hospitalized vaccinated SARS-CoV-2 patients	2022	6	1	eClinicalMedicine	2589-5370	48		101453	Teran-Tinedo, Jose Rafael and Gonzalez-Rubio, Jesus and Najera, Alberto and Castany-Faro, Andrea and Contreras, Maria de las Nieves and Garcia, Isabel Maria and Lopez-Mellado, Lourdes and Lorente-Gonzalez, Miguel and Perez-Garvin, Patricia and Sacristan-Crespo, Galaxia and Suarez-Ortiz, Miguel and Navarro-Lopez, Juan D and Jimenez-Diaz, Lydia and Landete, Pedro	https://www.sciencedirect.com/science/article/pii/S2589537022001833				Summary Background The main objective of the present study was to analyze both clinical characteristics and evolution during hospitalization of a cohort of patients admitted for COVID-19 pneumonia who were not vaccinated, or with a complete or incomplete vaccination schedule. Methods This COVID-19 specialized single-center cohort study of 1888 COVID-19 patients hospitalized at the â€œEnfermera Is…	RAYYAN-INCLUSION: {"FELIPE"=>"Included"}	https://doi.org/10.1016/j.eclinm.2022.101453	COVID-19;Vaccines;Vaccinated patients;Pfizer;BNT162b2;AstraZeneca;Azd1222;Moderna;mRNA-1273;Janssen;Ad26.COV2.S;Invasive respiratory care;Non-invasive respiratory care
rayyan-141738539	Altered DNA methylation underlies monocyte dysregulation and immune exhaustion memory in sepsis	2024	3	26	Cell Reports	2211-1247	43	3	113894	Caldwell, Blake A. and Wu, Yajun and Wang, Jing and Li, Liwu	https://www.sciencedirect.com/science/article/pii/S2211124724002225				Summary Monocytes can develop an exhausted memory state characterized by reduced differentiation, pathogenic inflammation, and immune suppression that drives immune dysregulation during sepsis. Chromatin alterations, notably via histone modifications, underlie innate immune memory, but the contribution of DNA methylation remains poorly understood. Using an exÂ vivo sepsis model, we show altered D…	RAYYAN-INCLUSION: {"FELIPE"=>"Included"}	https://doi.org/10.1016/j.celrep.2024.113894	epigenetics;DNA methylation;innate immune memory;sepsis;monocyte exhaustion;Wnt signaling;TICAM2
rayyan-141738540	Identification and host response interaction study of SARS-CoV-2 encoded miRNA-like sequences: an in silico approach	2021	7	1	Computers in Biology and Medicine	0010-4825	134		104451	Roy, Sawrab and Sharma, Binayok and Mazid, Md. Ishtiaque and Akhand, Rubaiat Nazneen and Das, Moumita and Marufatuzzahan, Marufatuzzahan and Chowdhury, Tanjia Afrin and Azim, Kazi Faizul and Hasan, Mahmudul	https://www.sciencedirect.com/science/article/pii/S0010482521002456				COVID-19, a global pandemic caused by an RNA virus named SARS-CoV-2 has brought the world to a standstill in terms of infectivity, casualty, and commercial plummet. RNA viruses can encode microRNAs (miRNAs) capable of modulating host gene expression, and with that notion, we aimed to predict viral miRNA like sequences of MERS-CoV, SARS-CoV and SARS-CoV-2, analyze sequence reciprocity and investig…	RAYYAN-INCLUSION: {"FELIPE"=>"Included"}	https://doi.org/10.1016/j.compbiomed.2021.104451	COVID-19;SARS-CoV-2;miRNA;Host response
rayyan-141738612	Investigation of the Host Kinome Response to Coronavirus Infection Reveals PI3K/mTOR Inhibitors as Betacoronavirus Antivirals	2023	10	6	Journal of Proteome Research	1535-3907	22	10	3159-3177	Fritch, Ethan J. and Mordant, Angie L. and Gilbert, Thomas S.K. and Wells, Carrow I. and Yang, Xuan and Barker, Natalie K. and Madden, Emily A. and Dinnon, Kenneth H. and Hou, Yixuan J. and Tse, Longping V. and Castillo, Izabella N. and Sims, Amy C. and Moorman, Nathaniel J. and Lakshmanane, Premkumar and Willson, Timothy M. and Herring, Laura E. and Graves, Lee M. and Baric, Ralph S.	https://www.sciencedirect.com/science/article/pii/S1535390723000276				Host kinases play essential roles in the host cell cycle, innate immune signaling, the stress response to viral infection, and inflammation. Previous work has demonstrated that coronaviruses specifically target kinase cascades to subvert host cell responses to infection and rely upon host kinase activity to phosphorylate viral proteins to enhance replication. Given the number of kinase inhibitors…	RAYYAN-INCLUSION: {"FELIPE"=>"Included"}	https://doi.org/10.1021/acs.jproteome.3c00182	SARS-CoV-2;MERS-CoV;phosphoproteomics;MIB-MS;kinase inhibitors;kinome
rayyan-141738624	Î±-Ketoglutarate Inhibits Thrombosis and Inflammation by Prolyl Hydroxylase-2 Mediated Inactivation of Phospho-Akt	2021	11	1	EBioMedicine	2352-3964	73		103672	Shrimali, Nishith M and Agarwal, Sakshi and Kaur, Simrandeep and Bhattacharya, Sulagna and Bhattacharyya, Sankar and Prchal, Josef T and Guchhait, Prasenjit	https://www.sciencedirect.com/science/article/pii/S2352396421004667				Background Phospho-Akt1 (pAkt1) undergoes prolyl hydroxylation at Pro125 and Pro313 by the prolyl hydroxylase-2 (PHD2) in a reaction decarboxylating Î±-ketoglutarate (Î±KG). We investigated whether the Î±KG supplementation could inhibit Akt-mediated activation of platelets and monocytes, in vitro as well as in vivo, by augmenting PHD2 activity. Methods We treated platelets or monocytes isolated f…	RAYYAN-INCLUSION: {"FELIPE"=>"Included"}	https://doi.org/10.1016/j.ebiom.2021.103672	Î±KG;PHD2;Akt;thrombosis;inflammation;SARS-CoV-2
rayyan-141738746	Cell-type-resolved quantitative proteomics map of interferon response against SARS-CoV-2	2021	5	21	iScience	2589-0042	24	5	102420	Saccon, Elisa and Chen, Xi and Mikaeloff, Flora and Rodriguez, Jimmy Esneider and Szekely, Laszlo and Vinhas, Beatriz SÃ¡ and Krishnan, Shuba and Byrareddy, Siddappa N. and Frisan, Teresa and VÃ©gvÃ¡ri, Ãkos and Mirazimi, Ali and Neogi, Ujjwal and Gupta, Soham	https://www.sciencedirect.com/science/article/pii/S2589004221003886				Summary The commonly used laboratory cell lines are the first line of experimental models to study the pathogenicity and performing antiviral assays for emerging viruses. Here, we assessed the tropism and cytopathogenicity of the first Swedish isolate of SARS-CoV-2 in six different human cell lines, compared their growth characteristics, and performed quantitative proteomics for the susceptible c…	RAYYAN-INCLUSION: {"FELIPE"=>"Included"}	https://doi.org/10.1016/j.isci.2021.102420	Virology;Cell Biology;Proteomics

## Sheet: Excluded papers Full T Screen
key	title	year	month	day	journal	issn	volume	issue	pages	authors	url	language	publisher	location	abstract	notes	doi	keywords	pubmed_id	pmc_id
rayyan-141737981	Visual analysis on ferroptosis and its cross-talk to coronavirus disease 2019 (COVID-19)	2024	9	15	Heliyon	2405-8440	10	17	e37617	Zhou, Junda and Ni, Wenjia and Zhang, Xianqin and Yang, Meng and Liu, Xin and Guo, Jinlin and Li, Jian and Zhao, Qi and Deng, Hang and Lei, Hanyue and Zhang, Lin and Liao, Hai and Jia, Xu	https://www.sciencedirect.com/science/article/pii/S2405844024136481				Background Ferroptosis is a new type of programmed cell death. Although ferroptosis has been studied in various aspects, there has been no visual analysis of ferroptosis in coronavirus disease 2019 (COVID-19) to date. It is still a global health concern of the COVID-19 pandemic worldwide, three years after its outbreak. Yet the emergence of the mutant strain Omicron has caused a fourth wave of in…	RAYYAN-INCLUSION: {"FELIPE"=>"Excluded"} | RAYYAN-EXCLUSION-REASONS: wrong study design	https://doi.org/10.1016/j.heliyon.2024.e37617	Ferroptosis;Citespace;Bibliometric;Visual atlas;COVID-19
rayyan-141737983	Systems pharmacological study illustrates the immune regulation, anti-infection, anti-inflammation, and multi-organ protection mechanism of Qing-Fei-Pai-Du decoction in the treatment of COVID-19	2021	5	1	Phytomedicine	0944-7113	85		153315	Zhao, Jing and Tian, Saisai and Lu, Dong and Yang, Jian and Zeng, Huawu and Zhang, Feng and Tu, Dongzhu and Ge, Guangbo and Zheng, Yuejuan and Shi, Ting and Xu, Xin and Zhao, Shiyi and Yang, Yili and Zhang, Weidong	https://www.sciencedirect.com/science/article/pii/S0944711320301471				Background The traditional Chinese medicine (TCM) formula Qing-Fei-Pai-Du decoction (QFPDD) was the most widely used prescription in China's campaign to contain COVID-19, which has exhibited positive effects. However, the underlying mode of action is largely unknown. Purpose A systems pharmacology strategy was proposed to investigate the mechanisms of QFPDD against COVID-19 from molecule, pathway…	RAYYAN-INCLUSION: {"FELIPE"=>"Excluded"} | RAYYAN-EXCLUSION-REASONS: wrong drug | USER-NOTES: {"FELIPE"=>["Fitotherapeutical "]}	https://doi.org/10.1016/j.phymed.2020.153315	Network pharmacology;Traditional Chinese medicine;COVID-19;SARS-CoV-2;Drug target;Pathway
rayyan-141737991	Analyzing host-viral interactome of SARS-CoV-2 for identifying vulnerable host proteins during COVID-19 pathogenesis	2021	9	1	Infection, Genetics and Evolution	1567-1348	93		104921	Das, Jayanta Kumar and Roy, Swarup and Guzzi, Pietro Hiram	https://www.sciencedirect.com/science/article/pii/S1567134821002185				The development of therapeutic targets for COVID-19 relies on understanding the molecular mechanism of pathogenesis. Identifying genes or proteins involved in the infection mechanism is the key to shedding light on the complex molecular mechanisms. The combined effort of many laboratories distributed throughout the world has produced protein and genetic interactions. We integrated available resul…	RAYYAN-INCLUSION: {"FELIPE"=>"Excluded"} | RAYYAN-EXCLUSION-REASONS: wrong study design	https://doi.org/10.1016/j.meegid.2021.104921	SARS-CoV-2;COVID-19;Protein-protein interaction;Centrality;Pathways;Disease
rayyan-141737993	Deciphering suppressive effects of Lianhua Qingwen Capsule on COVID-19 and synergistic effects of its major botanical drug pairs	2023	5	1	Chinese Journal of Natural Medicines	1875-5364	21	5	383-400	CHEN, Yuanyuan and ZHANG, Cheng and WANG, Ning and FENG, Yibin	https://www.sciencedirect.com/science/article/pii/S1875536423604558				The COVID-19 pandemic has resulted in excess deaths worldwide. Conventional antiviral medicines have been used to relieve the symptoms, with limited therapeutic effect. In contrast, Lianhua Qingwen Capsule is reported to exert remarkable anti-COVID-19 effect. The current review aims to: 1) uncover the main pharmacological actions of Lianhua Qingwen Capsule for managing COVID-19; 2) verify the bio…	RAYYAN-INCLUSION: {"FELIPE"=>"Excluded"} | RAYYAN-EXCLUSION-REASONS: wrong drug	https://doi.org/10.1016/S1875-5364(23)60455-8	COVID-19;Traditional Chinese medicine;Herbal medicine;Lianhua Qingwen Capsule;Botanical drug pairs;Network pharmacology
rayyan-141737998	Bioinformatic assay reveal the potential mechanism of Guizhi-Shaoyao-Zhimu decoction against rheumatoid arthritis and mild-to-moderate COVID-19	2023	8	1	Computer Methods and Programs in Biomedicine	0169-2607	238		107584	Xu, Yongyu and Huang, Zebin and Wu, Guangping and Jin, Fujun and Lin, Shuojia and Zhang, Chuang and Zheng, Jie and Liu, Wenjie and Hou, Jinqiang and Lu, Yu-Jing	https://www.sciencedirect.com/science/article/pii/S0169260723002493				Background and objective Patients with rheumatoid arthritis (RA) are more susceptible to severe acute respiratory syndrome coronavirus 2 (SARS-CoV-2) than healthy population, but there is still no therapeutic strategy available for RA patients with corona virus disease 2019 (COVID-19). Guizhi-Shaoyao-Zhimu decoction (GSZD), Chinese ancient experience decoction, has a significant effect on the tre…	RAYYAN-INCLUSION: {"FELIPE"=>"Excluded"} | RAYYAN-EXCLUSION-REASONS: wrong drug | USER-NOTES: {"FELIPE"=>["REMEDIO DE PLANTA "]}	https://doi.org/10.1016/j.cmpb.2023.107584	Mild-to-moderate COVID-19;Rheumatoid arthritis;Guizhi-Shaoyao-Zhimu decoction;Bioinformatic analysis
rayyan-141738008	From ancient remedy to modern medicine: Artemisia argyi sesquiterpenoids as a promising natural treatment for COVID-19	2023	12	1	Arabian Journal of Chemistry	1878-5352	16	12	105298	Huang, Yujing and Huang, Zhilin and Gan, YuHui and Xie, Juntao and Xia, Zhiyun and Liu, Tao and Chen, Xiangyu and Li, Xiangguang and Zhou, Haibo and Sun, Pinghua and Ren, Zhe and Wang, Yifei and Zheng, Junxia	https://www.sciencedirect.com/science/article/pii/S1878535223007608				Artemisia argyi H. LÃ©v. & Vaniot (A. argyi), a traditional Chinese herbal medicine, has been commonly used in plague epidemics and has bactericidal and sterilizing pharmacological effects. This study aimed to investigate the chemical composition and molecular mechanism of A. argyi, specifically focusing on its main active components, sesquiterpenoids. A total of 69 sesquiterpenoids were identifi…	RAYYAN-INCLUSION: {"FELIPE"=>"Excluded"} | RAYYAN-EXCLUSION-REASONS: wrong drug	https://doi.org/10.1016/j.arabjc.2023.105298	Sesquiterpenes;COVID-19;UPLC-Q-Exactive-Orbitrap MS;Network pharmacology
rayyan-141738009	COVID-19 patients with high TNF/IFN-Î³ levels show hallmarks of PANoptosis, an inflammatory cell death	2023	11	1	Microbes and Infection	1286-4579	25	8	105179	Palacios, Yadira and RamÃ³n-Luing, Lucero A. and Ruiz, Andy and GarcÃ­a-MartÃ­nez, Alicia and SÃ¡nchez-MoncivÃ¡is, AnahÃ­ and Barreto-RodrÃ­guez, Omar and FalfÃ¡n-Valencia, Ramces and PÃ©rez-Rubio, Gloria and Medina-Quero, Karen and Buendia-Roldan, Ivette and Chavez-Galan, Leslie	https://www.sciencedirect.com/science/article/pii/S1286457923000825				TNF and IFN-Î³ trigger cell damage during SARS CoV-2 infection; these cytokines can induce senescence and a cell death process called PANoptosis. This study included 138 vaccine-naÃ¯ve COVID-19 patients, who were divided into four groups (Gp) according to the plasma level of TNF and IFN-Î³ (High [Hi] or Normal-Low [No-Low]), Gp 1: TNFHi/IFNÎ³Hi; Gp 2: TNFHi/IFNÎ³No-Low; Gp 3: TNFNo-Low/IFNÎ³Hi; a…	RAYYAN-INCLUSION: {"FELIPE"=>"Excluded"} | RAYYAN-EXCLUSION-REASONS: wrong publication type	https://doi.org/10.1016/j.micinf.2023.105179	SARS-CoV-2;COVID-19;TNF;IFN-Î³;Co-signaling
rayyan-141738010	High altitudes, population density, and poverty: Unraveling the complexities of COVID-19 in Peru during the years 2020â€“2022	2023	12	1	Preventive Medicine Reports	2211-3355	36		102423	Vizcardo, David A. and R. AranÃ­bar, Jorge and Munayco Escate, CÃ©sar Vladimir	https://www.sciencedirect.com/science/article/pii/S2211335523003145				Background Several factors related to hospitalizations, morbidity, and mortality from COVID-19 have been identified. However, limited exploration has been done on geographic and socioeconomic factors that could significantly impact these outcomes. Objectives This study aimed to determine whether altitude, population density, and percentage of population in total poverty are associated with COVID-…	RAYYAN-INCLUSION: {"FELIPE"=>"Excluded"} | RAYYAN-EXCLUSION-REASONS: wrong study design | USER-NOTES: {"FELIPE"=>["Estudo mostrando apenas epidemio "]}	https://doi.org/10.1016/j.pmedr.2023.102423	COVID-19;Peru;Altitude;Population density;Poverty;SARS-CoV-2
rayyan-141738013	Identifying absorbable bioactive constituents of Yupingfeng Powder acting on COVID-19 through integration of UPLC-Q/TOF-MS and network pharmacology analysis	2022	4	1	Chinese Herbal Medicines	1674-6384	14	2	283-293	Wang, Linyan and Du, Zhongyan and Guan, Yang and Wang, Bo and Pei, Yanling and Zhang, Lizong and Fang, Mingsun	https://www.sciencedirect.com/science/article/pii/S167463842200020X				Objective Yupingfeng Powder (YPF), a kind of preventative patent medicine, is chosen for treatment of coronavirus disease 2019 (COVID-19) due to its high frequency application in respiratory tract diseases, such as chronic obstructive pulmonary disease, asthma, respiratory tract infections, and pneumonia, with the advantage of reducing the relapse rate and the severity. However, the active compon…	RAYYAN-INCLUSION: {"FELIPE"=>"Excluded"} | RAYYAN-EXCLUSION-REASONS: wrong drug | USER-NOTES: {"FELIPE"=>["REMEDIO DE ERVAS "]}	https://doi.org/10.1016/j.chmed.2022.02.001	COVID-19;network pharmacology;UPLC-Q/TOF-MS;Yupingfeng Powder
rayyan-141738014	Blood clots in COVID-19 patients: Simplifying the curious mystery	2021	1	1	Medical Hypotheses	0306-9877	146		110371	Biswas, Sourav and Thakur, Vikram and Kaur, Parneet and Khan, Azhar and Kulshrestha, Saurabh and Kumar, Pradeep	https://www.sciencedirect.com/science/article/pii/S030698772033262X				The universal phenomenon of blood clotting is well known to be protective in external cellular/ tissue injury. However, the emergence of unusual thrombotic presentations in COVID-19 patients is the real concern. Interaction of the spike glycoprotein with ACE2 receptor present in the host cell surface mediates the entry of SARS-CoV-2 causing COVID-19 infection. New clinical findings of SARS-CoV-2 …	RAYYAN-INCLUSION: {"FELIPE"=>"Excluded"} | RAYYAN-EXCLUSION-REASONS: wrong publication type | USER-NOTES: {"FELIPE"=>["Artigo de hipotese "]}	https://doi.org/10.1016/j.mehy.2020.110371
rayyan-141738015	Interleukin 6: A biomarker for COVID-19 progression	2023	1	1	Fifth edition of the International Conference on Materials & Environmental Science (ICMES 2022)	2214-7853	72		3351-3355	Sebbar, El-houcine and Choukri, Mohammed	https://www.sciencedirect.com/science/article/pii/S2214785322050763				COVID-19 was discovered in China for the first time in December 2019 and was declared a pandemic by the World Health Organization on March 11, 2020. Due to its rapid geographic expansion over the last three years, it has now become a global health issue. The infection is caused by SARS-CoV-2, which is obtained from a zoonotic source and transmitted directly or through contact. Following exposure,…	RAYYAN-INCLUSION: {"FELIPE"=>"Excluded"} | RAYYAN-EXCLUSION-REASONS: wrong population	https://doi.org/10.1016/j.matpr.2022.07.387	Interleukin-6;SARS-CoV-2;Cytokine storm;COVID-19;Biomarker;Monoclonal antibodies
rayyan-141738021	A Multimodality Machine Learning Approach to Differentiate Severe and Nonsevere COVID-19: Model Development and Validation	2021	4	1	Journal of Medical Internet Research	1438-8871	23	4		Chen, Yuanfang and Ouyang, Liu and Bao, Forrest S and Li, Qian and Han, Lei and Zhang, Hengdong and Zhu, Baoli and Ge, Yaorong and Robinson, Patrick and Xu, Ming and Liu, Jie and Chen, Shi	https://www.sciencedirect.com/science/article/pii/S1438887121012954				Background Effectively and efficiently diagnosing patients who have COVID-19 with the accurate clinical type of the disease is essential to achieve optimal outcomes for the patients as well as to reduce the risk of overloading the health care system. Currently, severe and nonsevere COVID-19 types are differentiated by only a few features, which do not comprehensively characterize the complicated …	RAYYAN-INCLUSION: {"FELIPE"=>"Excluded"} | RAYYAN-EXCLUSION-REASONS: wrong outcome,wrong population | USER-NOTES: {"FELIPE"=>["Nao fala de HIF como molecula mas sim como high fever "]}	https://doi.org/10.2196/23948	COVID-19;clinical type;multimodality;classification;machine learning;machine learning;diagnosis;prediction;reliable;decision support
rayyan-141738024	Retinal findings of COVID-19 patients using ocular coherence tomography angiography two to three months after infection: Ocular appearance recovered COVID-19 patient	2022	6	1	Photodiagnosis and Photodynamic Therapy	1572-1000	38		102726	Naderi Beni, Afsaneh and Dehghani, Alireza and Kianersi, Farzan and Ghanbari, Heshmatollah and Habibidastenae, Zahra and Memarzadeh, Seyed Ezatollah and Naderi Beni, Zahra	https://www.sciencedirect.com/science/article/pii/S1572100022000151				Purpose The aim of this study was to evaluate the ocular disorders in COVID-19 patients, two to three months after infection. Methods In this cross-sectional, historically controlled study, fifty-one COVID-19 patients were compared with thirty-seven age, and gender-matched healthy individuals. After complete ophthalmological examination, all participants underwent peripapillary and macular optica…	RAYYAN-INCLUSION: {"FELIPE"=>"Excluded"} | RAYYAN-EXCLUSION-REASONS: wrong population,wrong study design	https://doi.org/10.1016/j.pdpdt.2022.102726	Ocular finding retinal finding;COVID-19;Optical coherence tomography angiography
rayyan-141738034	Common contributing factors to COVID-19 and inflammatory bowel disease	2021	1	1	Toxicology Reports	2214-7500	8		1616-1637	Kostoff, Ronald Neil and Briggs, Michael Brandon and Kanduc, Darja and Shores, Darla Roye and Kovatsi, Leda and Vardavas, Alexander I. and Porter, Alan L.	https://www.sciencedirect.com/science/article/pii/S2214750021001591				The devastating complications of coronavirus disease 2019 (COVID-19) result from an individualâ€™s dysfunctional immune response following the initial severe acute respiratory syndrome coronavirus 2 (SARS-CoV-2) infection. Multiple toxic stressors and behaviors contribute to underlying immune system dysfunction. SARS-CoV-2 exploits the dysfunctional immune system to trigger a chain of events ulti…	RAYYAN-INCLUSION: {"FELIPE"=>"Excluded"} | RAYYAN-EXCLUSION-REASONS: wrong population	https://doi.org/10.1016/j.toxrep.2021.08.007	Pandemic;Coronavirus;COVID-19;SARS-CoV-2;LRDI;Severe acute respiratory syndrome;SARS-CoV;Inflammatory bowel disease;Ulcerative colitis;Crohnâ€™s disease;Immune system dysfunction;Contributing factors
rayyan-141738040	The inhibition of Mpro, the primary protease of COVID-19, by Poria cocos and its active compounds: a network pharmacology and molecular docking studyâ€ â€ Electronic supplementary information (ESI) available. See DOI: 10.1039/d0ra07035a	2021	3	23	RSC Advances	2046-2069	11	20	11821-11843	Wu, Zhimin and Chen, Xiaoxue and Ni, Weiju and Zhou, Danshui and Chai, Shanshan and Ye, Weile and Zhang, Zhengpu and Guo, Yuanqiang and Ren, Liping and Zeng, Yu	https://www.sciencedirect.com/science/article/pii/S2046206921001443				ABSTRACT Poria cocos is a traditional Chinese medicine (TCM) that can clear dampness, promote diuresis, and strengthen the spleen and stomach. Poria cocos has been detected in many TCM compounds that are used for COVID-19 intervention. However, the active ingredients and mechanisms associated with the effect of Poria cocos on COVID-19 remain unclear. In this paper, the active ingredients of Poria…	RAYYAN-INCLUSION: {"FELIPE"=>"Excluded"} | RAYYAN-EXCLUSION-REASONS: wrong drug	https://doi.org/10.1039/d0ra07035a
rayyan-141738041	Identification of PBMC-based molecular signature associational with COVID-19 disease severity	2021	5	1	Heliyon	2405-8440	7	5	e06866	Shaath, Hibah and Alajez, Nehad M.	https://www.sciencedirect.com/science/article/pii/S2405844021009695				The longevity of COVID-19 as a global pandemic, and the devastating effects it has had on certain subsets of individuals thus far has highlighted the importance of identifying blood-based biomarkers associated with disease severity. We employed computational and transcriptome analyses of publicly available datasets from PBMCs from 126 patients with COVID-19 admitted to ICU (n = 50), COVID-19 not …	RAYYAN-INCLUSION: {"FELIPE"=>"Excluded"} | RAYYAN-EXCLUSION-REASONS: background article | USER-NOTES: {"FELIPE"=>["apenas cita outro estudo de HIF "]}	https://doi.org/10.1016/j.heliyon.2021.e06866	COVID-19;Severity;Biomarker;Transcriptome;PBMCs
rayyan-141738049	Impact of diabetes on epicardial reperfusion and mortality in a contemporary STEMI population undergoing mechanical reperfusion: Insights from the ISACS STEMI COVID 19 registry	2024	10	24	Nutrition, Metabolism and Cardiovascular Diseases	0939-4753			103763	De Luca, Giuseppe and Algowhary, Magdy and Uguz, Berat and Oliveira, Dinaldo C. and Ganyukov, Vladimir and Zimbakov, Zan and Cercek, Miha and Jensen, Lisette Okkels and Loh, Poay Huan and Calmac, Lucian and Roura i Ferrer, Gerard and Quadros, Alexandre and Milewski, Marek and D'Uccio, Fortunato Scotto and von Birgelen, Clemens and Versaci, Francesco and Berg, Jurrien Ten and Casella, Gianni and L…	https://www.sciencedirect.com/science/article/pii/S093947532400382X				Background and aim Diabetes has been shown in last decades to be associated with a significantly higher mortality among patients with STâ€segment elevation myocardial infarction (STEMI) treated with primary PCI (PPCI). Therefore, the aim of current study was to evaluate the impact of diabetes on times delays, reperfusion and mortality in a contemporary STEMI population undergoing PPCI, including…	RAYYAN-INCLUSION: {"FELIPE"=>"Excluded"} | RAYYAN-EXCLUSION-REASONS: wrong population	https://doi.org/10.1016/j.numecd.2024.09.031	Diabetes mellitus;ST-Segment myocardial infarction;PCI;COVID
rayyan-141738052	Eye Diseases Direct Interest to Complement Pathway and Macrophages as Regulators of Inflammation in COVID-19	2021	1	1	Asia-Pacific Journal of Ophthalmology	2162-0989	10	1	114-120	Jager, Martine J. and Seddon, Johanna M.	https://www.sciencedirect.com/science/article/pii/S2162098923001457				Abstract Many of the risk factors for developing severe coronavirus disease 2019 (COVID-19) are also risk factors for eye diseases such as age-related macular degeneration (AMD). During the past decades, macrophages and the complement pathway (as a part of the innate immune system) have been identified as important contributors to the development of AMD, and we suggest that these mechanisms are o…	RAYYAN-INCLUSION: {"FELIPE"=>"Excluded"} | RAYYAN-EXCLUSION-REASONS: wrong study design	https://doi.org/10.1097/APO.0000000000000346	complement;COVID-19;inflammation;lifestyles;macrophages;macular degeneration
rayyan-141738054	To Medical Ontology Fuzzification Purpose: COVID-19 Study Case	2022	1	1	Knowledge-Based and Intelligent Information & Engineering Systems: Proceedings of the 26th International Conference KES2022	1877-0509	207		1027-1036	AKREMI, Houda and AYADI, Mouhamed Gaith and Zghal, Sami	https://www.sciencedirect.com/science/article/pii/S1877050922010407				Clearly, ontology components are distinguished depending on features of inexactitudes and uncertainties. Such shortcomings are mostly the outcome an indistinct inaccurate semantic lingual representation, supplied by professionals. So as to tackle this lack of exactness issue, the notion of â€fuzzinessâ€ has to be considered. In this respect, fuzzy ontologies have been shown to be useful tools t…	RAYYAN-INCLUSION: {"FELIPE"=>"Excluded"} | RAYYAN-EXCLUSION-REASONS: wrong study design,wrong publication type	https://doi.org/10.1016/j.procs.2022.09.158	Medical Ontology Fuzzification, Fuzzy ontology;Fuzzy logic;COVID-19
rayyan-141738059	Complement activation and increased expression of Syk, mucin-1 and CaMK4 in kidneys of patients with COVID-19	2021	8	1	Clinical Immunology	1521-6616	229		108795	Jamaly, Simin and Tsokos, Maria G. and Bhargava, Rhea and Brook, Olga R. and Hecht, Jonathan L. and Abdi, Reza and Moulton, Vaishali R. and Satyam, Abhigyan and Tsokos, George C.	https://www.sciencedirect.com/science/article/pii/S1521661621001327				Acute and chronic kidney failure is common in hospitalized patients with COVID-19, yet the mechanism of injury and predisposing factors remain poorly understood. We investigated the role of complement activation by determining the levels of deposited complement components (C1q, C3, FH, C5b-9) and immunoglobulin along with the expression levels of the injury-associated molecules spleen tyrosine ki…	RAYYAN-INCLUSION: {"FELIPE"=>"Excluded"}	https://doi.org/10.1016/j.clim.2021.108795	COVID-19;SARS-CoV-2;Kidney injury;Complement activation;Immune complexes;Syk;MUC1;CaMK4
rayyan-141738061	Herbal combinations against COVID-19: A network pharmacology, molecular docking and dynamics study	2023	11	1	Journal of Integrative Medicine	2095-4964	21	6	593-604	Song, Jian-bo and Zhao, Li-qin and Wen, Hong-ping and Li, Yuan-ping	https://www.sciencedirect.com/science/article/pii/S2095496423000778				Objective The aim of this study is to identify molecules from traditional Chinese medicine (TCM) with potential activity against severe acute respiratory syndrome coronavirus 2 (SARS-CoV-2) and its variants. Methods We applied the Apriori algorithm to identify important combinations of herbs in the TCM prescriptions for the treatment of coronavirus disease 2019 (COVID-19). Then, we explored the a…	RAYYAN-INCLUSION: {"FELIPE"=>"Excluded"} | RAYYAN-EXCLUSION-REASONS: wrong drug	https://doi.org/10.1016/j.joim.2023.09.001	Herbal medicine;Molecular docking;Baicalein;Severe acute respiratory syndrome coronavirus 2;Coronavirus disease 2019
rayyan-141738062	High altitude Relieves transmission risks of COVID-19 through meteorological and environmental factors: Evidence from China	2022	9	1	Environmental Research	0013-9351	212		113214	Song, Peizhi and Han, Huawen and Feng, Hanzhong and Hui, Yun and Zhou, Tuoyu and Meng, Wenbo and Yan, Jun and Li, Junfeng and Fang, Yitian and Liu, Pu and Li, Xun and Li, Xiangkai	https://www.sciencedirect.com/science/article/pii/S0013935122005412				Existing studies reported higher altitudes reduce the COVID-19 infection rate in the United States, Colombia, and Peru. However, the underlying reasons for this phenomenon remain unclear. In this study, regression analysis and mediating effect model were used in a combination to explore the altitudes relation with the pattern of transmission under their correlation factors. The preliminary linear…	RAYYAN-INCLUSION: {"FELIPE"=>"Excluded"} | RAYYAN-EXCLUSION-REASONS: wrong study design	https://doi.org/10.1016/j.envres.2022.113214	COVID-19;Environmental factors;Altitude;Mediating effect model;Transmission mechanism
rayyan-141738067	Analyzing the potential therapeutic mechanism of Huashi Baidu Decoction on severe COVID-19 through integrating network pharmacological methods	2021	3	1	Journal of Traditional and Complementary Medicine	2225-4110	11	2	180-187	Zhu, Yi-Wei and Yan, Xiao-Feng and Ye, Ting-Jie and Hu, Jing and Wang, Xiao-Ling and Qiu, Feng-Jun and Liu, Cheng-Hai and Hu, Xu-Dong	https://www.sciencedirect.com/science/article/pii/S2225411021000079				Background and aim Huashi Baidu Decoction (HSBD) is a novel complex prescription which has positive effects on severe COVID-19. This study was aimed to discover key Chinese materia medica, main active compounds, hub therapeutic target proteins and core signal pathways in the potential therapeutic mechanism of HSBD on severe COVID-19 through integrating network pharmacological methods. Experimenta…	RAYYAN-INCLUSION: {"FELIPE"=>"Excluded"} | RAYYAN-EXCLUSION-REASONS: wrong drug	https://doi.org/10.1016/j.jtcme.2021.01.004	HSBD;Chinese materia medica;Active compounds;Anti-inflammation;Immune regulation
rayyan-141738071	A Randomized Placebo-Controlled Trial of Leronlimab in Mild-To-Moderate COVID-19	2024	11	1	Clinical Therapeutics	0149-2918	46	11	891-899	Seethamraju, Harish and Yang, Otto O. and Loftus, Richard and Ogbuagu, Onyema and Sammartino, Daniel and Mansour, Ali and Sacha, Jonah B. and Ojha, Sohita and Hansen, Scott G. and Arman, Arvin Cyrus and Lalezari, Jacob P.	https://www.sciencedirect.com/science/article/pii/S0149291824002601				Purpose Early in the course of the SARS-CoV-2 pandemic it was hypothesised that host genetics played a role in the pathophysiology of COVID-19 including a suggestion that the CCR5-Î”32 mutation may be protective in SARS-CoV-2 infection. Leronlimab is an investigational CCR5-specific humanized IgG4 monoclonal antibody currently in development for HIV-1 infection. We aimed to explore the impact of …	RAYYAN-INCLUSION: {"FELIPE"=>"Excluded"}	https://doi.org/10.1016/j.clinthera.2024.08.019	SARS-CoV-2;COVID-19;Leronlimab;NEWS2;Randomized placebo-controlled trial
rayyan-141738078	In vivo evaluation of Andrographis paniculata and Boesenbergia rotunda extract activity against SARS-CoV-2 Delta variant in Golden Syrian hamsters: Potential herbal alternative for COVID-19 treatment	2024	11	1	Journal of Traditional and Complementary Medicine	2225-4110	14	6	598-610	Kongsomros, Supasek and Boonyarattanasoonthorn, Tussapon and Phongphaew, Wallaya and Kasorndorkbua, Chaiyan and Sunyakumthorn, Piyanate and Im-Erbsin, Rawiwan and Lugo-Roman, Luis A. and Kongratanapasert, Teetat and Paha, Jiraporn and Manopwisedjaroen, Suwimon and Kwankhao, Pakakrong and Supannapan, Kittitach and Ngamkhae, Nittaya and Srimongkolpithak, Nitipol and Vivithanaporn, Pornpun and Honge…	https://www.sciencedirect.com/science/article/pii/S2225411024000609				The ongoing COVID-19 pandemic has triggered extensive research, mainly focused on identifying effective therapeutic agents, specifically those targeting highly pathogenic SARS-CoV-2 variants. This study aimed to investigate the in vivo antiviral efficacy and anti-inflammatory activity of herbal extracts derived from Andrographis paniculata and Boesenbergia rotunda, using a Golden Syrian hamster m…	RAYYAN-INCLUSION: {"FELIPE"=>"Excluded"} | RAYYAN-EXCLUSION-REASONS: wrong drug	https://doi.org/10.1016/j.jtcme.2024.05.004	Zingiberaceae;SARS-CoV-2;Golden Syrian hamsters;COVID-19
rayyan-141738079	Evaluation of iron metabolism in hospitalized COVID-19 patients	2023	8	1	Clinica Chimica Acta	0009-8981	548		117509	Lefebvre, Thibaud and Boutten, Anne and Raulet-Bussian, CÃ©lia and Raynor, Alexandre and Manceau, Hana and Puy, HervÃ© and Moulouel, Boualem and Schmitt, Caroline and Timsit, Jean-FranÃ§ois and Lefort, AgnÃ¨s and Weiss, Emmanuel and Lescure, Francois-Xavier and Ricard, Jean-Damien and Sonneville, Romain and Peoc'h, Katell	https://www.sciencedirect.com/science/article/pii/S000989812300311X				Background Iron metabolism dysregulation may play a role in organ failure observed in Coronavirus disease 2019 (COVID-19). This study aimed to explore the whole iron metabolism in hospitalized COVID-19 patients and evaluate the impact of tocilizumab. Methods We performed an observational multicentric cohort study, including patients with PCR-provenCOVID-19 from the intensive care unit (ICU) (nÂ =…	RAYYAN-INCLUSION: {"FELIPE"=>"Excluded"} | USER-NOTES: {"FELIPE"=>["NÃ¡o consegui acessar"]}	https://doi.org/10.1016/j.cca.2023.117509	COVID-19;Iron;Hepcidin;Ferritin;Interleukin-6;Tocilizumab;Hypoxia
rayyan-141738140	Biphasic effect of mechanical stress on lymphocyte activation.	2022	2		Journal of cellular physiology	1097-4652 (Electronic)	237	2	1521-1531	Yassouf MY and Zhang X and Huang Z and Zhai D and Sekiya R and Kawabata T and Li TS	https://pubmed.ncbi.nlm.nih.gov/34724217/	eng		United States	Mechanical forces can modulate the immune response, mostly described as promoting the activation of immune cells, but the role and mechanism of pathological levels of mechanical stress in lymphocyte activation have not been focused on before. By an ex vivo experimental approach, we observed that mechanical stressing of murine spleen lymphocytes with 50â€‰mmHg for 3â€‰h induced the nuclear localiz…	RAYYAN-INCLUSION: {"FELIPE"=>"Excluded"} | USER-NOTES: {"FELIPE"=>["nao consigo acesso"]}	10.1002/jcp.30623	Animals;Antigens, CD/metabolism;Antigens, Differentiation, T-Lymphocyte/metabolism;Biomarkers/metabolism;CD8-Positive T-Lymphocytes/drug effects/immunology;COVID-19/complications;Cell Nucleus/drug effects/metabolism;Comorbidity;Gene Expression Regulation/drug effects;Humans;Hypertension/complications;Hypoxia-Inducible Factor 1, alpha Subunit/metabolism;Ion Channels/metabolism;Lectins, C-Type/meta…	34724217
rayyan-141738175	Transcriptomic Analysis in Renal Cell Carcinoma and COVID-19 patients.	2023	8	31	Cellular and molecular biology (Noisy-le-Grand, France)	1165-158X (Electronic)	69	8	156-162	Abdulla Alwaili M	https://pubmed.ncbi.nlm.nih.gov/37715402/	eng		France	COVID-19 pandemic poses a heavy risk upon global public health. The disease's severity and infection rate are high, especially among cancer patients. Â The current research was conducted to identify the most common biological pathways and how far they are associated with COVID-19 infection and clear cell renal cell carcinoma. In the current study, the authors analyzed the differentially expressed…	RAYYAN-INCLUSION: {"FELIPE"=>"Excluded"} | RAYYAN-EXCLUSION-REASONS: wrong publication type	10.14715/cmb/2023.69.8.24	Humans;*Carcinoma, Renal Cell/genetics;Pandemics;Transcriptome/genetics;*COVID-19/genetics;*Kidney Neoplasms/genetics	37715402
rayyan-141738199	Cytokine profile in multiple sclerosis patients with and without Covid-19.	2024			Wiadomosci lekarskie (Warsaw, Poland : 1960)	0043-5147 (Print)	77	4	640-645	Halenova TI and Raksha NH and Vovk TB and Karbovskyy VL and Sholomon SM and Melnyk VS and Savchuk OM	https://pubmed.ncbi.nlm.nih.gov/38865616/	eng		Poland	OBJECTIVE: Aim: To investigate the possible effect of COVID-19 disease on cytokine profile and some circulating growth factors in patients with multiple sclerosis (MS). PATIENTS AND METHODS: Materials and Methods: Serum cytokine levels as well as growth factors content were assessed be means of a solid phase enzyme linkedâ€‘immunosorbent assay in 97 MS patients of which 41 had and 56 did not have…	RAYYAN-INCLUSION: {"FELIPE"=>"Excluded"}	10.36740/WLek202404104	Humans;*COVID-19/immunology/blood;Female;Male;*Multiple Sclerosis/blood/immunology;Adult;*Cytokines/blood;Middle Aged;SARS-CoV-2/immunology;Case-Control Studies	38865616
rayyan-141738230	Network pharmacology of AYUSH recommended immune-boosting medicinal plants against COVID-19.	2022	1		Journal of Ayurveda and integrative medicine	0975-9476 (Print)	13	1	100374	Khanal P and Duyu T and Patil BM and Dey YN and Pasha I and Wanjari M and Gurav SS and Maity A	https://pubmed.ncbi.nlm.nih.gov/33250601/	eng		United States	The Ministry of AYUSH recommended the use of a decoction of the mixture of Ocimum tenuiflorum, Cinnamomum verum, Piper nigrum, Zingiber officinale, and Vitis vinifera as a preventive measure by boosting the immunity against the severity of infection caused by a novel coronavirus (COVID-19). The present study aimed to identify the probable modulated pathways by the combined action of AYUSH recomme…	RAYYAN-INCLUSION: {"FELIPE"=>"Excluded"} | RAYYAN-EXCLUSION-REASONS: wrong drug	10.1016/j.jaim.2020.11.004		33250601	PMC7687402
rayyan-141738258	Assessment of Placental Antioxidant Defense Markers in Vaccinated and Unvaccinated COVID-19 Third-Trimester Pregnancies.	2024	11	29	Life (Basel, Switzerland)	2075-1729 (Print)	14	12		Rolfo A and Cosma S and Nuzzo AM and Moretti L and Tancredi A and Canosa S and Revelli A and Benedetto C	https://pubmed.ncbi.nlm.nih.gov/39768279/	eng		Switzerland	BACKGROUND: Pregnancy has been identified as a risk factor for severe COVID-19, leading to maternal and neonatal complications. The safety and effects of the SARS-CoV-2 vaccination during pregnancy, particularly on placental function and oxidative stress (OxS), remain underexplored. We investigated the impact of vaccination on third-trimester placental antioxidant defense markers. METHODS: Ninety…	RAYYAN-INCLUSION: {"FELIPE"=>"Excluded"} | RAYYAN-EXCLUSION-REASONS: wrong population	10.3390/life14121571		39768279	PMC11677986
rayyan-141738264	Is the presence of lung injury in COVID-19 an independent risk factor for secondary lung cancer?	2020	10		Medical hypotheses	1532-2777 (Electronic)	143		110074	Tao SL and Wang XM and Feng YG and Kang PM and Li QY and Sun TY and Tan QY and Deng B	https://pubmed.ncbi.nlm.nih.gov/32645661/	eng		United States	The morbidity and mortality of lung cancer are increasing. The Corona Virus Disease 2019 (COVID-19) is caused by novel coronavirus 2019-nCoV-2, leading to subsequent pulmonary interstitial fibrosis with chronic inflammatory changes, e.g., inflammatory factors repeatedly continuously stimulating and attacking the alveolar epithelial cells. Meanwhile, 2019-nCoV-2 can activate PI3K/Akt and ERK signa…	RAYYAN-INCLUSION: {"FELIPE"=>"Excluded"} | RAYYAN-EXCLUSION-REASONS: wrong publication type	10.1016/j.mehy.2020.110074	Angiotensin-Converting Enzyme 2;*Betacoronavirus/pathogenicity;COVID-19;Coronavirus Infections/*complications/epidemiology/immunology;Host Microbial Interactions;Humans;Hypoxia/complications;Lung Injury/*complications;Lung Neoplasms/*etiology;Models, Biological;Pandemics;Peptidyl-Dipeptidase A;Pneumonia, Viral/*complications/epidemiology/immunology;Pulmonary Fibrosis/etiology;Risk Factors;SARS-Co…	32645661	PMC7333600
rayyan-141738275	Comparative Metabolomics and Proteomics Reveal Vibrio parahaemolyticus Targets Hypoxia-Related Signaling Pathways of Takifugu obscurus.	2021			Frontiers in immunology	1664-3224 (Electronic)	12		825358	Xu J and Yu X and Ye H and Gao S and Deng N and Lu Y and Lin H and Zhang Y and Lu D	https://pubmed.ncbi.nlm.nih.gov/35095928/	eng		Switzerland	Coronavirus disease 2019 (COVID-19) raises the issue of how hypoxia destroys normal physiological function and host immunity against pathogens. However, there are few or no comprehensive omics studies on this effect. From an evolutionary perspective, animals living in complex and changeable marine environments might develop signaling pathways to address bacterial threats under hypoxia. In this st…	RAYYAN-INCLUSION: {"FELIPE"=>"Excluded"} | RAYYAN-EXCLUSION-REASONS: wrong population	10.3389/fimmu.2021.825358	Animals;Epidermal Growth Factor/metabolism;Hypoxia/*metabolism;Intracellular Signaling Peptides and Proteins/metabolism;Metabolomics/methods;Proteomics/methods;Signal Transduction/*physiology;Takifugu/*metabolism/*microbiology;Transforming Growth Factor beta1/metabolism;Vibrio Infections/*metabolism/microbiology;Vibrio parahaemolyticus/*pathogenicity	35095928	PMC8793131
rayyan-141738276	Pseudorabies virus infection increases the permeability of the mammalian respiratory barrier to facilitate Pasteurella multocida infection.	2024	8	28	mSphere	2379-5042 (Electronic)	9	8	e0029724	Zhang D and Lin L and Yang J and Lv Q and Wang M and Hua L and Zhang K and Chen H and Wu B and Peng Z	https://pubmed.ncbi.nlm.nih.gov/39041808/	eng		United States	Interaction between viruses and bacteria during the development of infectious diseases is a complex question that requires continuous study. In this study, we explored the interactions between pseudorabies virus (PRV) and Pasteurella multocida (PM), which are recognized as the primary and secondary agents of porcine respiratory disease complex (PRDC), respectively. In vivo tests using mouse model…	RAYYAN-INCLUSION: {"FELIPE"=>"Excluded"} | RAYYAN-EXCLUSION-REASONS: wrong population	10.1128/msphere.00297-24	Animals;*Pasteurella multocida/pathogenicity/physiology;Mice;*Pasteurella Infections/microbiology;*Herpesvirus 1, Suid/physiology;Swine;*Pseudorabies/virology/metabolism;Coinfection/microbiology/virology;Epithelial Cells/virology/microbiology;Permeability;Female;Swine Diseases/microbiology/virology/metabolism;Mice, Inbred BALB C;Disease Models, Animal;Respiratory Mucosa/virology/microbiology/meta…	39041808	PMC11351098
rayyan-141738297	Uncovering anti-influenza mechanism of Ophiocordyceps sinensis using network pharmacology, molecular pharmacology, and metabolomics.	2023	9	1	Medicine	1536-5964 (Electronic)	102	35	e34843	Zhou J and Wang M and Sun T and Zhou X and Wang J and Wang Y and Zhang R and Luo R and Yu H	https://pubmed.ncbi.nlm.nih.gov/37657041/	eng		United States	Ophiocordyceps sinensis is a precious Chinese traditional herb with a long medicinal history. This study used UPLC-MS metabolomics to explore and compare the metabolic profiles of the stroma (OSBSz), sclerotium (OSBSh), and mycelium (OSBS) of O sinensis to analyze their differential metabolites and identified potential active components. Then combined with network pharmacology and molecular docki…	RAYYAN-INCLUSION: {"FELIPE"=>"Excluded"} | RAYYAN-EXCLUSION-REASONS: wrong drug	10.1097/MD.0000000000034843	Humans;*Cordyceps;Network Pharmacology;Chromatography, Liquid;Molecular Docking Simulation;Phosphatidylinositol 3-Kinases;*COVID-19;Tandem Mass Spectrometry;Metabolomics	37657041	PMC10476752
rayyan-141738442	Archimedean t-norm and t-conorm coupled q-rung orthopair fuzzy TOPSIS method for unknown criteria weighting information	2024	12	10	Expert Systems with Applications	0957-4174	257		125048	Komal,	https://www.sciencedirect.com/science/article/pii/S0957417424019158				To evaluate some real-life multi-criteria decision-making (MCDM) problems, the decision-makers (DMs) need an interactive and flexible MCDM approach that works well for extended decision-making space and has the ability to apply any suitable operational laws to fuse the information under incomplete criteria weighting information. The objective of this study is to propose a multi-criteria group dec…	RAYYAN-INCLUSION: {"FELIPE"=>"Excluded"}	https://doi.org/10.1016/j.eswa.2024.125048	Archimedean -norm and -conorm;Maximizing deviation method;MCDM;q-ROFS;TOPSIS method
rayyan-141738450	Long-term mortality following SARS-CoV-2 infection: A national cohort study from Estonia	2022	7	1	The Lancet Regional Health - Europe	2666-7762	18		100394	UuskÃ¼la, Anneli and JÃ¼rgenson, Tuuli and Pisarev, Heti and Kolde, Raivo and Meister, Tatjana and Tisler, Anna and Suija, Kadri and Kalda, Ruth and Piirsoo, Marko and Fischer, Krista	https://www.sciencedirect.com/science/article/pii/S2666776222000874				Summary Background The objective of this study was to describe 12-month mortality following SARS-CoV-2 infection compared with a reference population with no history of SARS-CoV-2. Methods Nationwide cohort study using electronic health care data on SARS-CoV-2 RNA positive cases (n= 66,287) and reference group subjects (n=254,969) with linkage to SARS-CoV-2 testing and death records. Findings Peo…	RAYYAN-INCLUSION: {"FELIPE"=>"Excluded"} | RAYYAN-EXCLUSION-REASONS: wrong population	https://doi.org/10.1016/j.lanepe.2022.100394	COVID-19;Mortality;Estonia;Population-based;Cardiovascular death;SARS-CoV-2
rayyan-141738453	In silico discovery of 3 novel quercetin derivatives against papain-like protease, spike protein, and 3C-like protease of SARS-CoV-2	2022	12	1	Journal of Genetic Engineering and Biotechnology	1687-157X	20	1	43	Bhattacharya, Kunal and Bordoloi, Ripunjoy and Chanu, Nongmaithem Randhoni and Kalita, Ramen and Sahariah, Bhargab Jyoti and Bhattacharjee, Atanu	https://www.sciencedirect.com/science/article/pii/S1687157X23009125				Background The derivatives of quercetin is known for their immune-modulating antiviral, anti-blood clotting, antioxidant, and also for its anti-inflammatory efficacy. The current study was therefore conducted to examine the noted novel derivatives of quercetin present in plant sources as an immune modulator and as an antiviral molecule in the COVID-19 disease and also to study their affinity of b…	RAYYAN-INCLUSION: {"FELIPE"=>"Excluded"}	https://doi.org/10.1186/s43141-022-00314-7	3CLpro;PLpro;Spike protein;Quercetin derivatives;SARS-CoV-2
rayyan-141738454	Xuanbai Chengqi Decoction alleviates acute lung injury by inhibiting NLRP3 inflammasome	2024	1	30	Journal of Ethnopharmacology	0378-8741	319		117227	Wang, Shun and Lin, Feifei and Zhang, Chengxi and Gao, Dan and Qi, Zhuocao and Wu, Suwan and Wang, Wantao and Li, Xiaoqian and Pan, Lingyun and Xu, Yanwu and Tan, Bo and Yang, Aidong	https://www.sciencedirect.com/science/article/pii/S0378874123010978				Ethnopharmacological relevance Acute lung injury/acute respiratory distress syndrome (ALI/ARDS) is a prevalent critical respiratory disorder caused mostly by infection and other factors. However, effective drug therapies are currently lacking. Xuanbai Chengqi Decoction (XCD), a traditional Chinese medicine (TCM) prescription, is commonly employed to treat lung diseases. It has been recommended by…	RAYYAN-INCLUSION: {"FELIPE"=>"Excluded"} | RAYYAN-EXCLUSION-REASONS: wrong population	https://doi.org/10.1016/j.jep.2023.117227	Xuanbai Chengqi Decoction;Acute lung injury;NLRP3 inflammasome;Pyroptosis
rayyan-141738461	Diosmetin-7-O-Î²-D-glucopyranoside from Pogostemonis Herba alleviated SARS-CoV-2-induced pneumonia by reshaping macrophage polarization and limiting viral replication	2025	1	10	Journal of Ethnopharmacology	0378-8741	336		118704	Xu, Yun-Lu and Li, Xue-Jian and Cai, Wei and Yu, Wen-Ying and Chen, Jing and Lee, Qin and Choi, Yong-Jun and Wu, Fang and Lou, Ying-Jun and Ying, Hua-Zhong and Yu, Chen-Huan and Wu, Qiao-Feng	https://www.sciencedirect.com/science/article/pii/S0378874124010031				Ethnopharmacological relevance Viral pneumonia is the leading cause of death after SARS-CoV-2 infection. Despite effective at early stage, long-term treatment with glucocorticoids can lead to a variety of adverse effects and limited benefits. The Chinese traditional herb Pogostemonis Herba is the aerial part of Pogostemon Cablin (Blanco) Benth., which has potent antiviral, antibacterial, anti-inf…	RAYYAN-INCLUSION: {"FELIPE"=>"Excluded"} | RAYYAN-EXCLUSION-REASONS: wrong drug	https://doi.org/10.1016/j.jep.2024.118704	Viral replication;Macrophage polarization;YTHDF1;HK3;Glycolysis
rayyan-141738465	Recognizing SARS-CoV-2 infection of nasopharyngeal tissue at the single-cell level by machine learning method	2025	1	1	Molecular Immunology	0161-5890	177		44-61	Bao, YuSheng and Ma, QingLan and Chen, Lei and Feng, KaiYan and Guo, Wei and Huang, Tao and Cai, Yu-Dong	https://www.sciencedirect.com/science/article/pii/S0161589024002177				SARS-CoV-2 has posed serious global health challenges not only because of the high degree of virus transmissibility but also due to its severe effects on the respiratory system, such as inducing changes in multiple organs through the ACE2 receptor. This virus makes changes to gene expression at the single-cell level and thus to cellular functions and immune responses in a variety of cell types. P…	RAYYAN-INCLUSION: {"FELIPE"=>"Excluded"} | USER-NOTES: {"FELIPE"=>["Nao da para acessar "]}	https://doi.org/10.1016/j.molimm.2024.12.004	SARS-CoV-2;Nasopharyngeal;Single-cell;Machine learning
rayyan-141738472	On virus and nanomaterials â€“ Lessons learned from the innate immune system â€“ ACE activation in the invertebrate model Enchytraeus crypticus	2022	8	15	Journal of Hazardous Materials	0304-3894	436		129173	Amorim, M.J.B. and Gomes, S.I.L. and Bicho, R.C.S. and Scott-Fordsmand, J.J.	https://www.sciencedirect.com/science/article/pii/S0304389422009633				Current human research on COVID-19 â€“ SARS-CoV-2 (Severe Acute Respiratory Syndrome-Corona Virus) showed that ACE2 (Angiotensin Converting Enzyme 2) is a functional receptor to which the spike proteins attach. Invertebrates have been exposed to a wide array of threats for millennia and their immune system has evolved to deal with these efficiently. The annelid Enchytraeus crypticus, a standard e…	RAYYAN-INCLUSION: {"FELIPE"=>"Excluded"} | RAYYAN-EXCLUSION-REASONS: wrong population	https://doi.org/10.1016/j.jhazmat.2022.129173	ACE;Innate immune response;Conserved mechanisms;Stress response;Inflammatory
rayyan-141738476	Severe acute respiratory syndrome coronavirus 2 may exploit human transcription factors involved in retinoic acid and interferon-mediated response: a hypothesis supported by an in silico analysis	2021	5	1	New Microbes and New Infections	2052-2975	41		100853	di Bari, I. and Franzin, R. and Picerno, A. and Stasi, A. and Cimmarusti, M.T. and Di Chiano, M. and Curci, C. and Pontrelli, P. and Chironna, M. and Castellano, G. and Gallone, A. and SabbÃ , C. and Gesualdo, L. and Sallustio, F.	https://www.sciencedirect.com/science/article/pii/S2052297521000172				The pandemic of severe acute respiratory syndrome coronavirus 2 (SARS-CoV-2) causing coronavirus disease 2019 (COVID-19), resulting in acute respiratory disease, is a worldwide emergency. Because recently it has been found that SARS-CoV is dependent on host transcription factors (TF) to express the viral genes, efforts are required to understand the molecular interplay between virus and host resp…	RAYYAN-INCLUSION: {"FELIPE"=>"Excluded"} | RAYYAN-EXCLUSION-REASONS: wrong study design	https://doi.org/10.1016/j.nmni.2021.100853	Interferon regulatory factors;ISGF3;retinoic acid;SARS-CoV-2
rayyan-141738478	An integrative analysis of Qingfei Paidu Decoction for its anti-HCoV-229E mechanism in cold and damp environment based on the pharmacokinetics, metabolomics and molecular docking technology	2023	1	1	Phytomedicine	0944-7113	108		154527	Zhang, Yan and Gu, Xinru and Zhou, Yanyan and Si, Nan and Gao, Wenya and Sun, Bo and Sun, Jing and Li, Tao and Wang, Linna and Wei, Xiaolu and Guo, Shanshan and Cui, Xiaolan and Bian, Baolin and Wang, Hongjie and Wang, Liang and Zhao, Haiyu	https://www.sciencedirect.com/science/article/pii/S0944711322006158				Background The novel coronavirus pneumonia (COVID-19) has spread rapidly around the world. As a member against the epidemic, Qingfei Paidu Decoction (QFPDD) has been approved for the treatment of COVID-19 in China. However, its antiviral mechanism was still largely unclear. Purpose An integrated strategy was used to explore the antiviral mechanisms of QFPDD in cold and damp environment, including…	RAYYAN-INCLUSION: {"FELIPE"=>"Excluded"} | RAYYAN-EXCLUSION-REASONS: wrong drug | USER-NOTES: {"FELIPE"=>["planta"]}	https://doi.org/10.1016/j.phymed.2022.154527	Qingfei Paidu Decoction;Pharmacokinetics;Metabolomics;Network pharmacology;HCoV-229E
rayyan-141738480	Myeloid-derived suppressor cells (MDSC): When good intentions go awry	2021	4	1	Cellular Immunology	0008-8749	362		104302	Sanchez-Pino, Maria Dulfary and Dean, Matthew J. and Ochoa, Augusto C.	https://www.sciencedirect.com/science/article/pii/S0008874921000216				MDSC are a heterogeneous population of immature myeloid cells that are released by biological stress such as tissue damage and inflammation. Conventionally, MDSC are known for their detrimental role in chronic inflammation and neoplastic conditions. However, their intrinsic functions in immunoregulation, wound healing, and angiogenesis are intended to protect from over-reactive immune responses, …	RAYYAN-INCLUSION: {"FELIPE"=>"Excluded"} | RAYYAN-EXCLUSION-REASONS: wrong population	https://doi.org/10.1016/j.cellimm.2021.104302	MDSC;Immunosuppression;Obesity;Cancer;Immune tolerance;Wound healing;COVID-19;Homeostasis;Chronic inflammation;Epigenetic regulation
rayyan-141738483	Immunotoxic role of organophosphates: An unseen risk escalating SARS-CoV-2 pathogenicity	2021	3	1	Food and Chemical Toxicology	0278-6915	149		112007	Rajak, Prem and Ganguly, Abhratanu and Sarkar, Saurabh and Mandi, Moutushi and Dutta, Moumita and Podder, Sayanti and Khatun, Salma and Roy, Sumedha	https://www.sciencedirect.com/science/article/pii/S0278691521000417				Consistent gathering of immunotoxic substances on earth is a serious global issue affecting people under pathogenic stress. Organophosphates are among such hazardous compounds that are ubiquitous in nature. They fuel oxidative stress to impair antiviral immune response in living entities. Aside, organophosphates promote cytokine burst and pyroptosis in broncho-alveolar chambers leading to severe …	RAYYAN-INCLUSION: {"FELIPE"=>"Excluded"} | RAYYAN-EXCLUSION-REASONS: wrong population,wrong study design	https://doi.org/10.1016/j.fct.2021.112007	Organophosphate;Oxidative stress;SARS-CoV-2;COVID-19;Antioxidants
rayyan-141738486	Computational and network pharmacology studies of Phyllanthus emblica to tackle SARS-CoV-2	2021	8	1	Phytomedicine Plus	2667-0313	1	3	100095	Chikhale, Rupesh V. and Sinha, Saurabh K. and Khanal, Pukar and Gurav, Nilambari S. and Ayyanar, Muniappan and Prasad, Satyendra K. and Wanjari, Manish M. and Patil, Rajesh B. and Gurav, Shailendra S.	https://www.sciencedirect.com/science/article/pii/S2667031321000774				Background Since December 2019, SARS-CoV-2 had been a significant threat globally, which has accounted for about two million deaths. Several types of research are undergoing and have reported the significant role of repurposing existing drugs and natural lead in the treatment of COVID-19. The plant Phyllanthus emblica (Synonym-Emblica officinalis) (Euphorbiaceae) is a rich source of vitamin C, an…	RAYYAN-INCLUSION: {"FELIPE"=>"Excluded"} | RAYYAN-EXCLUSION-REASONS: wrong drug	https://doi.org/10.1016/j.phyplu.2021.100095	COVID19;Pandemic;Chlorogenic acid;Myricetin;Molecular Dynamics
rayyan-141738487	Tracking long-term population exposure risks to PM2.5 and ozone in urban agglomerations of China 2015â€“2021	2023	1	1	Science of The Total Environment	0048-9697	854		158599	Lyu, Yan and Wu, Zhentao and Wu, Haonan and Pang, Xiaobing and Qin, Kai and Wang, Baozhen and Ding, Shimin and Chen, Dongzhi and Chen, Jianmeng	https://www.sciencedirect.com/science/article/pii/S0048969722056984				China has experienced severe air pollution in the past decade, especially PM2.5 and emerging ozone pollution recently. In this study, we comprehensively analyzed long-term population exposure risks to PM2.5 and ozone in urban agglomerations of China during 2015â€“2021 regarding two-stage clean-air actions based on the Ministry of Ecology and the Environment (MEE) air monitoring network. Overall, …	RAYYAN-INCLUSION: {"FELIPE"=>"Excluded"} | RAYYAN-EXCLUSION-REASONS: wrong population,wrong study design	https://doi.org/10.1016/j.scitotenv.2022.158599	Ozone;PM;Premature mortality;Carbon neutrality;Urban agglomeration
rayyan-141738488	Qimai Feiluoping decoction inhibits mitochondrial complex I-mediated oxidative stress to ameliorate bleomycin-induced pulmonary fibrosis	2023	4	1	Phytomedicine	0944-7113	112		154707	Ding, Lu and Yang, Yingying and Wang, Zeyu and Su, Hang and Li, Yaxin and Ma, Jing and Bao, Tingting and Qi, Hongyu and Song, Siyu and Li, Jing and Zhao, Jiachao and Wang, Ziyuan and Zhao, Daqing and Li, Xiangyan and Zhao, Linhua and Tong, Xiaolin	https://www.sciencedirect.com/science/article/pii/S094471132300065X				Background Qimai Feiluoping decoction (QM), a Traditional Chinese Medicine formula, has been included in rehabilitation program for functional disorders of discharged COVID-19 patients. QM has been proved to effectively improve the clinical symptoms and imaging signs of PF in COVID-19 convalescent patients. Purpose This study to explore the pharmacological effect of QM against PF from the perspec…	RAYYAN-INCLUSION: {"FELIPE"=>"Excluded"} | RAYYAN-EXCLUSION-REASONS: wrong drug	https://doi.org/10.1016/j.phymed.2023.154707	COVID-19;Pulmonary fibrosis;Qimai Feiluoping decoction;Active components;Oxidated stress;Mitochondrial complex I
rayyan-141738489	Increased expression of CD38 on endothelial cells in SARS-CoV-2 infection in cynomolgus macaques	2024	6	1	Virology	0042-6822	594		110052	Nguyen, Cong Thanh and Nakayama, Misako and Ishigaki, Hirohito and Kitagawa, Yoshinori and Kakino, Akemi and Ohno, Marumi and Shingai, Masashi and Suzuki, Yasuhiko and Sawamura, Tatsuya and Kida, Hiroshi and Itoh, Yasushi	https://www.sciencedirect.com/science/article/pii/S0042682224000734				SARS-CoV-2 infection causes activation of endothelial cells (ECs), leading to dysmorphology and dysfunction. To study the pathogenesis of endotheliopathy, the activation of ECs in lungs of cynomolgus macaques after SARS-CoV-2 infection and changes in nicotinamide adenine dinucleotide (NAD) metabolism in ECs were investigated, with a focus on the CD38 molecule, which degrades NAD in inflammatory r…	RAYYAN-INCLUSION: {"FELIPE"=>"Excluded"} | USER-NOTES: {"FELIPE"=>["Nao consigo acesso "]}	https://doi.org/10.1016/j.virol.2024.110052	SARS-CoV-2;Cynomolgus macaques;Nicotinamide adenine dinucleotide;Interleukin-6 -signaling;Endotheliopathy;CD38
rayyan-141738497	Effects of theaflavin-gallate in-silico binding with different proteins of SARS-CoV-2 and host inflammation and vasoregulations referring an experimental rat-lung injury	2022	5	1	Phytomedicine Plus	2667-0313	2	2	100237	Maiti, Smarajit and Banerjee, Amrita and Kanwar, Mehak	https://www.sciencedirect.com/science/article/pii/S2667031322000239				Background SARS-CoV-2 claimed 5,209,104 lives, infected 260,997,910 individuals, globally. Infection is caused due to exposure or susceptibility; deaths occur due to age,comorbidity,higher-viral-load, immuno-suppression, inflammation, and multi-organ failure. Theaflavin-gallate, the major black tea component, showed previous evidence to inhibit HIV-1. Purpose As theaflavin-gallate prevents experi…	RAYYAN-INCLUSION: {"FELIPE"=>"Excluded"} | RAYYAN-EXCLUSION-REASONS: wrong drug	https://doi.org/10.1016/j.phyplu.2022.100237	Global pandemic and SARS CoV-2;Inflammation and vaso-destabilizing proteins;Theaflavin mono gallate;Active site docking;Therapeutic intervention
rayyan-141738498	HCV Infection Increases the Expression of ACE2 Receptor, Leading to Enhanced Entry of Both HCV and SARS-CoV-2 into Hepatocytes and a Coinfection State	2022	11	21	Microbiology Spectrum	2165-0497	10	6		Domovitz, Tom and Ayoub, Samer and Werbner, Michal and Alter, Joel and Izhaki Tavor, Lee and Yahalom-Ronen, Yfat and Tikhonov, Evgeny and Meirson, Tomer and Maman, Yaakov and Paran, Nir and Israely, Tomer and Dessau, Moshe and Gal-Tanamy, Meital	https://www.sciencedirect.com/science/article/pii/S2165049722009258				Here, we provide the first experimental evidence for the coexistence of SARS-CoV-2 infection with HCV, and the interplay between them. The study revealed a complex relationship of enhancement between the two viruses, where HCV infection increased the expression of the SARS-CoV-2 entry receptor ACE2, thus facilitating SARS-CoV-2 entry, and potentially, also HCV entry. ABSTRACT Recent studies sugge…	RAYYAN-INCLUSION: {"FELIPE"=>"Excluded"}	https://doi.org/10.1128/spectrum.01150-22	hepatitis C virus;SARS-CoV-2;coinfection;liver
rayyan-141738499	Identifying Biomarkers for Biological Age: Geroscience and the ICFSR Task Force	2021	7	1	The Journal of Frailty & Aging	2260-1341	10	3	196-201	Lebrasseur, Nathan K. and de Cabo, R. and Fielding, R. and Ferrucci, L. and Rodriguez-Manas, L. and ViÃ±a, J. and Vellas, B.	https://www.sciencedirect.com/science/article/pii/S2260134124001853				The International Conference on Frailty and Sarcopenia Research Task Force met in March 2020, in the shadow of the COVID-19 pandemic, to discuss strategies for advancing the interdisciplinary field of geroscience. Geroscience explores biological mechanisms of aging as targets for intervention that may delay the physiological consequences of aging, maintain function, and prevent frailty and disabi…	RAYYAN-INCLUSION: {"FELIPE"=>"Excluded"} | RAYYAN-EXCLUSION-REASONS: wrong study design	https://doi.org/10.14283/jfa.2021.5	Aging;frailty;resilience;hallmarks of aging;translational research
rayyan-141738508	A method of mechanism analysis about a traditional chinese medicine prescription on a disease based on PageRank algorithm and network pharmacology	2022	6	1	Pharmacological Research - Modern Chinese Medicine	2667-1425	3		100016	Xiong, Zhenwen and (Victor) Chan, Wai Kin and Kuan, Chiungying and Hu, Yuanjia and Zhang, Daiyan	https://www.sciencedirect.com/science/article/pii/S2667142521000154				Network pharmacology is a method to study the mechanism of a Traditional Chinese Medicine (TCM) prescription on a disease. However, most articles using network pharmacology to study the mechanism did not combine the weight information of herbs, the weight information of targets of disease, and the interaction information between targets together. We propose a method, network pharmacology combined…	RAYYAN-INCLUSION: {"FELIPE"=>"Excluded"} | RAYYAN-EXCLUSION-REASONS: wrong drug	https://doi.org/10.1016/j.prmcm.2021.100016	Network pharmacology;Pagerank algorithm;Mechanism research
rayyan-141738511	Recent case studies on the use of ozone to combat coronavirus: Problems and perspectives	2021	2	1	Environmental Technology & Innovation	2352-1864	21		101313	Manjunath, Soumya Nagashri and Sakar, M. and Katapadi, Manmohan and Geetha Balakrishna, R.	https://www.sciencedirect.com/science/article/pii/S2352186420316138				Coronavirus pandemic has created havoc in the world. COVID-19 is now officially labeled as Severe Acute Respiratory Syndrome-related Coronavirus-SARS-CoV-2. Therefore, it is equally important to combat the virus both inside the human body as well as in the environment. These viruses, being RNA viruses, are found to be susceptible to ozone. Ozone being an unstable molecule can breakup into its spl…	RAYYAN-INCLUSION: {"FELIPE"=>"Excluded"}	https://doi.org/10.1016/j.eti.2020.101313	Coronavirus;COVID-19;SARS-coV-2;Ozone therapy;Anti-viral therapeutics
rayyan-141738522	Co-exposure to urban particulate matter and aircraft noise adversely impacts the cerebro-pulmonary-cardiovascular axis in mice	2023	2	1	Redox Biology	2213-2317	59		102580	Kuntic, Marin and Kuntic, Ivana and Krishnankutty, Roopesh and Gericke, Adrian and Oelze, Matthias and Junglas, Tristan and Bayo Jimenez, Maria Teresa and Stamm, Paul and Nandudu, Margaret and Hahad, Omar and Keppeler, Karin and Daub, Steffen and Vujacic-Mirski, Ksenija and Rajlic, Sanela and Strohm, Lea and Ubbens, Henning and Tang, Qi and Jiang, Subao and Ruan, Yue and Macleod, Kenneth G. and S…	https://www.sciencedirect.com/science/article/pii/S2213231722003524				Worldwide, up to 8.8 million excess deaths/year have been attributed to air pollution, mainly due to the exposure to fine particulate matter (PM). Traffic-related noise is an additional contributor to global mortality and morbidity. Both health risk factors substantially contribute to cardiovascular, metabolic and neuropsychiatric sequelae. Studies on the combined exposure are rare and urgently n…	RAYYAN-INCLUSION: {"FELIPE"=>"Excluded"} | RAYYAN-EXCLUSION-REASONS: wrong population	https://doi.org/10.1016/j.redox.2022.102580	Environmental risk factors;Traffic noise exposure;Air pollution;Oxidative stress;Inflammation;Cardiovascular risk
rayyan-141738533	Infectious disease risk communication and engagement using puppetry and related approaches for improving handwashing with soap in an informal settlement of Nairobi	2023	1	1	International Journal of Disaster Risk Reduction	2212-4209	84		103477	Richardson, Rebecca and Collins, Andrew E.	https://www.sciencedirect.com/science/article/pii/S2212420922006963				Handwashing with soap (HWWS) has been estimated to have the potential to prevent 35% of the 704,880 deaths per year caused by diarrhoeal infectious diseases (UN Millennium Project, 2018), its wider risk reduction influence subsequently accentuated in times of COVID-19. However, this depends on place specific risk communication that leads to behaviour change, particularly amongst children in econo…	RAYYAN-INCLUSION: {"FELIPE"=>"Excluded"} | RAYYAN-EXCLUSION-REASONS: wrong population,wrong study design,wrong publication type	https://doi.org/10.1016/j.ijdrr.2022.103477	Infectious disease risk;Handwashing;Communication with children;Risk engagement spaces
rayyan-141738535	Xuanfei Baidu formula alleviates impaired mitochondrial dynamics and activated NLRP3 inflammasome by repressing NF-ÎºB and MAPK pathways in LPS-induced ALI and inflammation models	2023	1	1	Phytomedicine	0944-7113	108		154545	Li, Zhenhao and Pan, Haitao and Yang, Jihong and Chen, Dongjie and Wang, Yu and Zhang, Han and Cheng, Yiyu	https://www.sciencedirect.com/science/article/pii/S094471132200633X				Background Xuanfei Baidu Formula (XBF) is an effective traditional Chinese medicine (TCM) remedy for treating coronavirus disease 2019 (COVID-19) in China. This herbal medicine has shown effects in reducing clinical symptoms and shortening the average length of hospital stay for COVID-19 patients. Previous studies have demonstrated that XBF alleviates acute lung injury (ALI) by regulating macroph…	RAYYAN-INCLUSION: {"FELIPE"=>"Excluded"} | RAYYAN-EXCLUSION-REASONS: wrong drug	https://doi.org/10.1016/j.phymed.2022.154545	Xuanfei Baidu Formula;Mitochondrial dynamics;NLRP3 inflammasome;COVID-19;Inflammation
rayyan-141738536	E-cigarette vape and lung ACE2 expression: Implications for coronavirus vulnerability	2021	8	1	Environmental Toxicology and Pharmacology	1382-6689	86		103656	Lallai, Valeria and Manca, Letizia and Fowler, Christie D.	https://www.sciencedirect.com/science/article/pii/S1382668921000740				Evidence in humans suggests a correlation between nicotine smoking and severe respiratory symptoms with COVID-19 infection. In lung tissue, angiotensin-converting enzyme 2 (ACE2) appears to mechanistically underlie viral entry. Here, we investigated whether e-cigarette vapor inhalation alters ACE2 and nicotinic acetylcholine receptor (nAChR) expression in male and female mice. In male lung, nicot…	RAYYAN-INCLUSION: {"FELIPE"=>"Excluded"} | RAYYAN-EXCLUSION-REASONS: wrong study design	https://doi.org/10.1016/j.etap.2021.103656	Nicotine;E-cigarette;ACE2;COVID-19;Individual differences;Lung
rayyan-141738541	Disposition of Nirmatrelvir, an Orally Bioavailable Inhibitor of SARS-CoV-2 3C-Like Protease, across Animals and Humans	2022	5	1	Drug Metabolism and Disposition	0090-9556	50	5	576-590	Eng, Heather and Dantonio, Alyssa L. and Kadar, Eugene P. and Obach, R. Scott and Di, Li and Lin, Jian and Patel, Nandini C. and Boras, Britton and Walker, Gregory S. and Novak, Jonathan J. and Kimoto, Emi and Singh, Ravi Shankar P. and Kalgutkar, Amit S.	https://www.sciencedirect.com/science/article/pii/S0090955624007967				ABSTRACT: The severe acute respiratory syndrome coronavirus 2 (SARS-CoV-2) 3C-like protease inhibitor PF-07321332 (nirmatrelvir), in combination with ritonavir (Paxlovid), was recently granted emergency use authorization by multiple regulatory agencies for the treatment of coronavirus disease 2019 (COVID-19) in adults and pediatric patients. Disposition studies on nirmatrelvir in animals and in h…	RAYYAN-INCLUSION: {"FELIPE"=>"Excluded"} | RAYYAN-EXCLUSION-REASONS: wrong population,wrong publication type	https://doi.org/10.1124/dmd.121.000801
rayyan-141738581	Harnessing reactive oxygen/nitrogen species and inflammation: Nanodrugs for liver injury	2022	1	1	Materials Today Bio	2590-0064	13		100215	Liu, Min and Huang, Qiong and Zhu, Yan and Chen, Li and Li, Yumei and Gong, Zhicheng and Ai, Kelong	https://www.sciencedirect.com/science/article/pii/S2590006422000138				Overall, 12% of the global population (800 million) suffers from liver disease, which causes 2 million deaths every year. Liver injury involving characteristic reactive oxygen/nitrogen species (RONS) and inflammation plays a key role in progression of liver disease. As a key metabolic organ of the human body, the liver is susceptible to injury from various sources, including COVID-19 infection. O…	RAYYAN-INCLUSION: {"FELIPE"=>"Excluded"} | RAYYAN-EXCLUSION-REASONS: wrong population	https://doi.org/10.1016/j.mtbio.2022.100215	RONS-Scavenging;Anti-inflammatory;Liver injury;Nanozyme;Nanocarriers
rayyan-141738607	Prolonged lymphopenia and prognoses among inpatients with different respiratory virus infections: A retrospective cohort study	2024	6	15	Heliyon	2405-8440	10	11	e31733	fan, Guohui and Yang, Wuyue and Wang, Dingyi and Xu, Feiya and Wang, Yeming and Si, Chaozeng and Zhai, Zhenguo and Li, Zhongjie and Wu, Rongling and Cao, Bin and Yang, Weizhong	https://www.sciencedirect.com/science/article/pii/S2405844024077648				Background Lymphopenia is common in respiratory viral infection. However, no studies elucidated the impact of prolonged lymphopenia on worse outcome in the way of quantitative risk. Methods Adult patients with laboratory-confirmed respiratory virus infection (influenza, SARS-CoV-2, and other viruses) between January 1st, 2016, and February 1st, 2023 were enrolled in this retrospective cohort stud…	RAYYAN-INCLUSION: {"FELIPE"=>"Excluded"} | RAYYAN-EXCLUSION-REASONS: wrong population	https://doi.org/10.1016/j.heliyon.2024.e31733	Prolonged lymphopenia;Clinical prognoses;Influenza;SARS-CoV-2
rayyan-141738623	Cytokine nanosponges suppressing overactive macrophages and dampening systematic cytokine storm for the treatment of hemophagocytic lymphohistiocytosis	2023	3	1	Bioactive Materials	2452-199X	21		531-546	Wang, Honglan and Liu, Huiwen and Li, Jia and Liu, Chunying and Chen, Hui and Li, Junying and Sun, Chunyan and Guo, Tao and Pang, Zhiqing and Zhang, Bo and Hu, Yu	https://www.sciencedirect.com/science/article/pii/S2452199X22003966				Hemophagocytic lymphohistiocytosis (HLH) is a highly fatal condition with the positive feedback loop between continued immune cell activation and cytokine storm as the core mechanism to mediate multiple organ dysfunction. Inspired by macrophage membranes harbor the receptors with special high affinity for proinflammation cytokines, lipopolysaccharide (LPS)-stimulated macrophage membrane-coated na…	RAYYAN-INCLUSION: {"FELIPE"=>"Excluded"} | RAYYAN-EXCLUSION-REASONS: wrong population,wrong study design	https://doi.org/10.1016/j.bioactmat.2022.09.012	Hemophagocytic lymphohistiocytosis;Cytokine storm;Nanosponge;Macrophage activation;Macrophage membranes coated nanoparticles;Lipopolysaccharide;JAK/STAT pathway

## Sheet: Customization Inclusion
created_at	user_id	user_email	article_id	key	value
2025-01-22T04:17:47.498Z	681843	paes.silva@pucpr.edu.br	141737943	"excluidos por semelhanÃ§a >90%"	1
2025-01-22T04:22:37.099Z	681843	paes.silva@pucpr.edu.br	141737943	"excluidos por semelhanÃ§a >90%"	deleted
2025-01-22T04:24:46.980Z	681843	paes.silva@pucpr.edu.br	141737943	"SemelhanÃ§a >90%"	1
2025-01-22T04:33:07.630Z	681843	paes.silva@pucpr.edu.br	141737943	included	-1
2025-01-22T04:33:10.881Z	681843	paes.silva@pucpr.edu.br	141737943	included	-1
2025-01-22T04:58:33.554Z	681843	paes.silva@pucpr.edu.br	141737999	included	1
2025-01-22T04:58:33.554Z	681843	paes.silva@pucpr.edu.br	141738006	included	1
2025-01-22T04:58:33.554Z	681843	paes.silva@pucpr.edu.br	141738017	included	1
2025-01-22T04:58:33.554Z	681843	paes.silva@pucpr.edu.br	141738033	included	1
2025-01-22T04:58:33.554Z	681843	paes.silva@pucpr.edu.br	141738036	included	1
2025-01-22T04:58:33.554Z	681843	paes.silva@pucpr.edu.br	141738043	included	1
2025-01-22T04:58:33.554Z	681843	paes.silva@pucpr.edu.br	141738051	included	1
2025-01-22T04:58:33.554Z	681843	paes.silva@pucpr.edu.br	141738053	included	1
2025-01-22T04:58:33.554Z	681843	paes.silva@pucpr.edu.br	141738237	included	1
2025-01-22T04:58:33.554Z	681843	paes.silva@pucpr.edu.br	141738247	included	1
2025-01-22T04:58:33.554Z	681843	paes.silva@pucpr.edu.br	141738288	included	1
2025-01-22T04:58:33.554Z	681843	paes.silva@pucpr.edu.br	141738468	included	1
2025-01-22T04:58:33.554Z	681843	paes.silva@pucpr.edu.br	141738479	included	1
2025-01-22T04:58:33.554Z	681843	paes.silva@pucpr.edu.br	141738481	included	1
2025-01-22T04:58:33.554Z	681843	paes.silva@pucpr.edu.br	141738482	included	1
2025-01-22T04:58:33.554Z	681843	paes.silva@pucpr.edu.br	141738485	included	1
2025-01-22T04:58:33.554Z	681843	paes.silva@pucpr.edu.br	141738513	included	1
2025-01-22T04:58:33.554Z	681843	paes.silva@pucpr.edu.br	141738521	included	1
2025-01-22T04:58:33.554Z	681843	paes.silva@pucpr.edu.br	141738540	included	1
2025-01-22T04:58:33.554Z	681843	paes.silva@pucpr.edu.br	141738612	included	1
2025-01-22T04:58:33.554Z	681843	paes.silva@pucpr.edu.br	141738624	included	1
2025-01-22T04:59:18.922Z	681843	paes.silva@pucpr.edu.br	141737985	included	1
2025-01-22T04:59:18.922Z	681843	paes.silva@pucpr.edu.br	141737995	included	1
2025-01-22T04:59:18.922Z	681843	paes.silva@pucpr.edu.br	141737996	included	1
2025-01-22T04:59:18.922Z	681843	paes.silva@pucpr.edu.br	141738001	included	1
2025-01-22T04:59:18.922Z	681843	paes.silva@pucpr.edu.br	141738002	included	1
2025-01-22T04:59:18.922Z	681843	paes.silva@pucpr.edu.br	141738005	included	1
2025-01-22T04:59:18.922Z	681843	paes.silva@pucpr.edu.br	141738020	included	1
2025-01-22T04:59:18.922Z	681843	paes.silva@pucpr.edu.br	141738027	included	1
2025-01-22T04:59:18.922Z	681843	paes.silva@pucpr.edu.br	141738030	included	1
2025-01-22T04:59:18.922Z	681843	paes.silva@pucpr.edu.br	141738038	included	1
2025-01-22T04:59:18.922Z	681843	paes.silva@pucpr.edu.br	141738039	included	1
2025-01-22T04:59:18.922Z	681843	paes.silva@pucpr.edu.br	141738057	included	1
2025-01-22T04:59:18.922Z	681843	paes.silva@pucpr.edu.br	141738065	included	1
2025-01-22T04:59:18.922Z	681843	paes.silva@pucpr.edu.br	141738072	included	1
2025-01-22T04:59:18.922Z	681843	paes.silva@pucpr.edu.br	141738073	included	1
2025-01-22T04:59:18.922Z	681843	paes.silva@pucpr.edu.br	141738074	included	1
2025-01-22T04:59:18.922Z	681843	paes.silva@pucpr.edu.br	141738075	included	1
2025-01-22T04:59:18.922Z	681843	paes.silva@pucpr.edu.br	141738076	included	1
2025-01-22T04:59:18.922Z	681843	paes.silva@pucpr.edu.br	141738447	included	1
2025-01-22T04:59:18.922Z	681843	paes.silva@pucpr.edu.br	141738455	included	1
2025-01-22T04:59:18.922Z	681843	paes.silva@pucpr.edu.br	141738523	included	1
2025-01-22T04:59:18.922Z	681843	paes.silva@pucpr.edu.br	141738527	included	1
2025-01-22T04:59:56.757Z	681843	paes.silva@pucpr.edu.br	141738181	included	1
2025-01-22T04:59:56.757Z	681843	paes.silva@pucpr.edu.br	141738214	included	1
2025-01-22T04:59:56.757Z	681843	paes.silva@pucpr.edu.br	141738285	included	1
2025-01-22T05:09:43.026Z	681843	paes.silva@pucpr.edu.br	141737984	included	1
2025-01-22T05:09:43.026Z	681843	paes.silva@pucpr.edu.br	141737989	included	1
2025-01-22T05:09:43.026Z	681843	paes.silva@pucpr.edu.br	141737997	included	1
2025-01-22T05:09:43.026Z	681843	paes.silva@pucpr.edu.br	141738026	included	1
2025-01-22T05:09:43.026Z	681843	paes.silva@pucpr.edu.br	141738046	included	1
2025-01-22T05:09:43.026Z	681843	paes.silva@pucpr.edu.br	141738048	included	1
2025-01-22T05:09:43.026Z	681843	paes.silva@pucpr.edu.br	141738058	included	1
2025-01-22T05:09:43.026Z	681843	paes.silva@pucpr.edu.br	141738063	included	1
2025-01-22T05:09:43.026Z	681843	paes.silva@pucpr.edu.br	141738066	included	1
2025-01-22T05:09:43.026Z	681843	paes.silva@pucpr.edu.br	141738068	included	1
2025-01-22T05:09:43.026Z	681843	paes.silva@pucpr.edu.br	141738113	included	1
2025-01-22T05:09:43.026Z	681843	paes.silva@pucpr.edu.br	141738167	included	1
2025-01-22T05:09:43.026Z	681843	paes.silva@pucpr.edu.br	141738198	included	1
2025-01-22T05:09:43.026Z	681843	paes.silva@pucpr.edu.br	141738206	included	1
2025-01-22T05:09:43.026Z	681843	paes.silva@pucpr.edu.br	141738210	included	1
2025-01-22T05:09:43.026Z	681843	paes.silva@pucpr.edu.br	141738218	included	1
2025-01-22T05:09:43.026Z	681843	paes.silva@pucpr.edu.br	141738220	included	1
2025-01-22T05:09:43.026Z	681843	paes.silva@pucpr.edu.br	141738233	included	1
2025-01-22T05:09:43.026Z	681843	paes.silva@pucpr.edu.br	141738239	included	1
2025-01-22T05:09:43.026Z	681843	paes.silva@pucpr.edu.br	141738253	included	1
2025-01-22T05:09:43.026Z	681843	paes.silva@pucpr.edu.br	141738291	included	1
2025-01-22T05:09:43.026Z	681843	paes.silva@pucpr.edu.br	141738471	included	1
2025-01-22T05:09:43.026Z	681843	paes.silva@pucpr.edu.br	141738474	included	1
2025-01-22T05:09:43.026Z	681843	paes.silva@pucpr.edu.br	141738493	included	1
2025-01-22T05:09:43.026Z	681843	paes.silva@pucpr.edu.br	141738505	included	1
2025-01-22T05:09:43.026Z	681843	paes.silva@pucpr.edu.br	141738510	included	1
2025-01-22T05:09:43.026Z	681843	paes.silva@pucpr.edu.br	141738512	included	1
2025-01-22T05:09:43.026Z	681843	paes.silva@pucpr.edu.br	141738515	included	1
2025-01-22T05:09:43.062Z	681843	paes.silva@pucpr.edu.br	141738539	included	1
2025-01-22T05:10:42.596Z	681843	paes.silva@pucpr.edu.br	141738304	included	1
2025-01-22T05:10:42.596Z	681843	paes.silva@pucpr.edu.br	141738746	included	1
2025-01-22T05:11:14.073Z	681843	paes.silva@pucpr.edu.br	141738304	included	1
2025-01-22T05:11:16.273Z	681843	paes.silva@pucpr.edu.br	141738746	included	1
2025-01-22T05:11:19.919Z	681843	paes.silva@pucpr.edu.br	141738746	included	1
2025-01-22T05:43:10.012Z	0	rayyan@rayyan.ai	141737995	"__SYSTEM__SAMPLE__31f7c5fbf8300672ab67e7d55f3eefb4_12928"	1
2025-01-22T05:43:10.012Z	0	rayyan@rayyan.ai	141737996	"__SYSTEM__SAMPLE__31f7c5fbf8300672ab67e7d55f3eefb4_12928"	1
2025-01-22T05:46:40.422Z	0	rayyan@rayyan.ai	141737984	"__SYSTEM__STAGE__35970"	1
2025-01-22T05:46:40.422Z	0	rayyan@rayyan.ai	141737985	"__SYSTEM__STAGE__35970"	1
2025-01-22T05:46:40.422Z	0	rayyan@rayyan.ai	141737989	"__SYSTEM__STAGE__35970"	1
2025-01-22T05:46:40.422Z	0	rayyan@rayyan.ai	141737995	"__SYSTEM__STAGE__35970"	1
2025-01-22T05:46:40.422Z	0	rayyan@rayyan.ai	141737996	"__SYSTEM__STAGE__35970"	1
2025-01-22T05:46:40.422Z	0	rayyan@rayyan.ai	141737997	"__SYSTEM__STAGE__35970"	1
2025-01-22T05:46:40.422Z	0	rayyan@rayyan.ai	141737999	"__SYSTEM__STAGE__35970"	1
2025-01-22T05:46:40.422Z	0	rayyan@rayyan.ai	141738001	"__SYSTEM__STAGE__35970"	1
2025-01-22T05:46:40.422Z	0	rayyan@rayyan.ai	141738002	"__SYSTEM__STAGE__35970"	1
2025-01-22T05:46:40.422Z	0	rayyan@rayyan.ai	141738005	"__SYSTEM__STAGE__35970"	1
2025-01-22T05:46:40.422Z	0	rayyan@rayyan.ai	141738006	"__SYSTEM__STAGE__35970"	1
2025-01-22T05:46:40.422Z	0	rayyan@rayyan.ai	141738017	"__SYSTEM__STAGE__35970"	1
2025-01-22T05:46:40.422Z	0	rayyan@rayyan.ai	141738020	"__SYSTEM__STAGE__35970"	1
2025-01-22T05:46:40.422Z	0	rayyan@rayyan.ai	141738026	"__SYSTEM__STAGE__35970"	1
2025-01-22T05:46:40.422Z	0	rayyan@rayyan.ai	141738027	"__SYSTEM__STAGE__35970"	1
2025-01-22T05:46:40.422Z	0	rayyan@rayyan.ai	141738030	"__SYSTEM__STAGE__35970"	1
2025-01-22T05:46:40.422Z	0	rayyan@rayyan.ai	141738033	"__SYSTEM__STAGE__35970"	1
2025-01-22T05:46:40.422Z	0	rayyan@rayyan.ai	141738036	"__SYSTEM__STAGE__35970"	1
2025-01-22T05:46:40.422Z	0	rayyan@rayyan.ai	141738038	"__SYSTEM__STAGE__35970"	1
2025-01-22T05:46:40.422Z	0	rayyan@rayyan.ai	141738039	"__SYSTEM__STAGE__35970"	1
2025-01-22T05:46:40.422Z	0	rayyan@rayyan.ai	141738043	"__SYSTEM__STAGE__35970"	1
2025-01-22T05:46:40.422Z	0	rayyan@rayyan.ai	141738046	"__SYSTEM__STAGE__35970"	1
2025-01-22T05:46:40.422Z	0	rayyan@rayyan.ai	141738048	"__SYSTEM__STAGE__35970"	1
2025-01-22T05:46:40.422Z	0	rayyan@rayyan.ai	141738051	"__SYSTEM__STAGE__35970"	1
2025-01-22T05:46:40.422Z	0	rayyan@rayyan.ai	141738053	"__SYSTEM__STAGE__35970"	1
2025-01-22T05:46:40.422Z	0	rayyan@rayyan.ai	141738057	"__SYSTEM__STAGE__35970"	1
2025-01-22T05:46:40.422Z	0	rayyan@rayyan.ai	141738058	"__SYSTEM__STAGE__35970"	1
2025-01-22T05:46:40.422Z	0	rayyan@rayyan.ai	141738063	"__SYSTEM__STAGE__35970"	1
2025-01-22T05:46:40.464Z	0	rayyan@rayyan.ai	141738065	"__SYSTEM__STAGE__35970"	1
2025-01-22T05:46:40.464Z	0	rayyan@rayyan.ai	141738066	"__SYSTEM__STAGE__35970"	1
2025-01-22T05:46:40.464Z	0	rayyan@rayyan.ai	141738068	"__SYSTEM__STAGE__35970"	1
2025-01-22T05:46:40.464Z	0	rayyan@rayyan.ai	141738072	"__SYSTEM__STAGE__35970"	1
2025-01-22T05:46:40.464Z	0	rayyan@rayyan.ai	141738073	"__SYSTEM__STAGE__35970"	1
2025-01-22T05:46:40.464Z	0	rayyan@rayyan.ai	141738074	"__SYSTEM__STAGE__35970"	1
2025-01-22T05:46:40.464Z	0	rayyan@rayyan.ai	141738075	"__SYSTEM__STAGE__35970"	1
2025-01-22T05:46:40.464Z	0	rayyan@rayyan.ai	141738076	"__SYSTEM__STAGE__35970"	1
2025-01-22T05:46:40.464Z	0	rayyan@rayyan.ai	141738113	"__SYSTEM__STAGE__35970"	1
2025-01-22T05:46:40.464Z	0	rayyan@rayyan.ai	141738167	"__SYSTEM__STAGE__35970"	1
2025-01-22T05:46:40.464Z	0	rayyan@rayyan.ai	141738181	"__SYSTEM__STAGE__35970"	1
2025-01-22T05:46:40.464Z	0	rayyan@rayyan.ai	141738198	"__SYSTEM__STAGE__35970"	1
2025-01-22T05:46:40.464Z	0	rayyan@rayyan.ai	141738206	"__SYSTEM__STAGE__35970"	1
2025-01-22T05:46:40.464Z	0	rayyan@rayyan.ai	141738210	"__SYSTEM__STAGE__35970"	1
2025-01-22T05:46:40.464Z	0	rayyan@rayyan.ai	141738214	"__SYSTEM__STAGE__35970"	1
2025-01-22T05:46:40.464Z	0	rayyan@rayyan.ai	141738218	"__SYSTEM__STAGE__35970"	1
2025-01-22T05:46:40.464Z	0	rayyan@rayyan.ai	141738220	"__SYSTEM__STAGE__35970"	1
2025-01-22T05:46:40.464Z	0	rayyan@rayyan.ai	141738233	"__SYSTEM__STAGE__35970"	1
2025-01-22T05:46:40.464Z	0	rayyan@rayyan.ai	141738237	"__SYSTEM__STAGE__35970"	1
2025-01-22T05:46:40.464Z	0	rayyan@rayyan.ai	141738239	"__SYSTEM__STAGE__35970"	1
2025-01-22T05:46:40.464Z	0	rayyan@rayyan.ai	141738247	"__SYSTEM__STAGE__35970"	1
2025-01-22T05:46:40.464Z	0	rayyan@rayyan.ai	141738253	"__SYSTEM__STAGE__35970"	1
2025-01-22T05:46:40.464Z	0	rayyan@rayyan.ai	141738285	"__SYSTEM__STAGE__35970"	1
2025-01-22T05:46:40.464Z	0	rayyan@rayyan.ai	141738288	"__SYSTEM__STAGE__35970"	1
2025-01-22T05:46:40.464Z	0	rayyan@rayyan.ai	141738291	"__SYSTEM__STAGE__35970"	1
2025-01-22T05:46:40.464Z	0	rayyan@rayyan.ai	141738304	"__SYSTEM__STAGE__35970"	1
2025-01-22T05:46:40.464Z	0	rayyan@rayyan.ai	141738447	"__SYSTEM__STAGE__35970"	1
2025-01-22T05:46:40.464Z	0	rayyan@rayyan.ai	141738455	"__SYSTEM__STAGE__35970"	1
2025-01-22T05:46:40.464Z	0	rayyan@rayyan.ai	141738468	"__SYSTEM__STAGE__35970"	1
2025-01-22T05:46:40.464Z	0	rayyan@rayyan.ai	141738471	"__SYSTEM__STAGE__35970"	1
2025-01-22T05:46:40.502Z	0	rayyan@rayyan.ai	141738474	"__SYSTEM__STAGE__35970"	1
2025-01-22T05:46:40.502Z	0	rayyan@rayyan.ai	141738479	"__SYSTEM__STAGE__35970"	1
2025-01-22T05:46:40.502Z	0	rayyan@rayyan.ai	141738481	"__SYSTEM__STAGE__35970"	1
2025-01-22T05:46:40.502Z	0	rayyan@rayyan.ai	141738482	"__SYSTEM__STAGE__35970"	1
2025-01-22T05:46:40.502Z	0	rayyan@rayyan.ai	141738485	"__SYSTEM__STAGE__35970"	1
2025-01-22T05:46:40.502Z	0	rayyan@rayyan.ai	141738493	"__SYSTEM__STAGE__35970"	1
2025-01-22T05:46:40.502Z	0	rayyan@rayyan.ai	141738505	"__SYSTEM__STAGE__35970"	1
2025-01-22T05:46:40.502Z	0	rayyan@rayyan.ai	141738510	"__SYSTEM__STAGE__35970"	1
2025-01-22T05:46:40.502Z	0	rayyan@rayyan.ai	141738512	"__SYSTEM__STAGE__35970"	1
2025-01-22T05:46:40.502Z	0	rayyan@rayyan.ai	141738513	"__SYSTEM__STAGE__35970"	1
2025-01-22T05:46:40.502Z	0	rayyan@rayyan.ai	141738515	"__SYSTEM__STAGE__35970"	1
2025-01-22T05:46:40.502Z	0	rayyan@rayyan.ai	141738521	"__SYSTEM__STAGE__35970"	1
2025-01-22T05:46:40.502Z	0	rayyan@rayyan.ai	141738523	"__SYSTEM__STAGE__35970"	1
2025-01-22T05:46:40.502Z	0	rayyan@rayyan.ai	141738527	"__SYSTEM__STAGE__35970"	1
2025-01-22T05:46:40.502Z	0	rayyan@rayyan.ai	141738539	"__SYSTEM__STAGE__35970"	1
2025-01-22T05:46:40.502Z	0	rayyan@rayyan.ai	141738540	"__SYSTEM__STAGE__35970"	1
2025-01-22T05:46:40.502Z	0	rayyan@rayyan.ai	141738612	"__SYSTEM__STAGE__35970"	1
2025-01-22T05:46:40.502Z	0	rayyan@rayyan.ai	141738624	"__SYSTEM__STAGE__35970"	1
2025-01-22T05:46:40.502Z	0	rayyan@rayyan.ai	141738746	"__SYSTEM__STAGE__35970"	1
2025-01-22T05:46:40.703Z	0	rayyan@rayyan.ai	141737984	"__SYSTEM__STAGE__35970"	1
2025-01-22T05:46:40.703Z	0	rayyan@rayyan.ai	141737985	"__SYSTEM__STAGE__35970"	1
2025-01-22T05:46:40.703Z	0	rayyan@rayyan.ai	141737989	"__SYSTEM__STAGE__35970"	1
2025-01-22T05:46:40.703Z	0	rayyan@rayyan.ai	141737995	"__SYSTEM__STAGE__35970"	1
2025-01-22T05:46:40.703Z	0	rayyan@rayyan.ai	141737996	"__SYSTEM__STAGE__35970"	1
2025-01-22T05:46:40.703Z	0	rayyan@rayyan.ai	141737997	"__SYSTEM__STAGE__35970"	1
2025-01-22T05:46:40.703Z	0	rayyan@rayyan.ai	141737999	"__SYSTEM__STAGE__35970"	1
2025-01-22T05:46:40.703Z	0	rayyan@rayyan.ai	141738001	"__SYSTEM__STAGE__35970"	1
2025-01-22T05:46:40.703Z	0	rayyan@rayyan.ai	141738002	"__SYSTEM__STAGE__35970"	1
2025-01-22T05:46:40.703Z	0	rayyan@rayyan.ai	141738005	"__SYSTEM__STAGE__35970"	1
2025-01-22T05:46:40.703Z	0	rayyan@rayyan.ai	141738006	"__SYSTEM__STAGE__35970"	1
2025-01-22T05:46:40.703Z	0	rayyan@rayyan.ai	141738017	"__SYSTEM__STAGE__35970"	1
2025-01-22T05:46:40.703Z	0	rayyan@rayyan.ai	141738020	"__SYSTEM__STAGE__35970"	1
2025-01-22T05:46:40.703Z	0	rayyan@rayyan.ai	141738026	"__SYSTEM__STAGE__35970"	1
2025-01-22T05:46:40.703Z	0	rayyan@rayyan.ai	141738027	"__SYSTEM__STAGE__35970"	1
2025-01-22T05:46:40.703Z	0	rayyan@rayyan.ai	141738030	"__SYSTEM__STAGE__35970"	1
2025-01-22T05:46:40.703Z	0	rayyan@rayyan.ai	141738033	"__SYSTEM__STAGE__35970"	1
2025-01-22T05:46:40.703Z	0	rayyan@rayyan.ai	141738036	"__SYSTEM__STAGE__35970"	1
2025-01-22T05:46:40.703Z	0	rayyan@rayyan.ai	141738038	"__SYSTEM__STAGE__35970"	1
2025-01-22T05:46:40.703Z	0	rayyan@rayyan.ai	141738039	"__SYSTEM__STAGE__35970"	1
2025-01-22T05:46:40.703Z	0	rayyan@rayyan.ai	141738043	"__SYSTEM__STAGE__35970"	1
2025-01-22T05:46:40.703Z	0	rayyan@rayyan.ai	141738046	"__SYSTEM__STAGE__35970"	1
2025-01-22T05:46:40.703Z	0	rayyan@rayyan.ai	141738048	"__SYSTEM__STAGE__35970"	1
2025-01-22T05:46:40.703Z	0	rayyan@rayyan.ai	141738051	"__SYSTEM__STAGE__35970"	1
2025-01-22T05:46:40.703Z	0	rayyan@rayyan.ai	141738053	"__SYSTEM__STAGE__35970"	1
2025-01-22T05:46:40.703Z	0	rayyan@rayyan.ai	141738057	"__SYSTEM__STAGE__35970"	1
2025-01-22T05:46:40.703Z	0	rayyan@rayyan.ai	141738058	"__SYSTEM__STAGE__35970"	1
2025-01-22T05:46:40.703Z	0	rayyan@rayyan.ai	141738063	"__SYSTEM__STAGE__35970"	1
2025-01-22T05:46:40.728Z	0	rayyan@rayyan.ai	141738065	"__SYSTEM__STAGE__35970"	1
2025-01-22T05:46:40.728Z	0	rayyan@rayyan.ai	141738066	"__SYSTEM__STAGE__35970"	1
2025-01-22T05:46:40.728Z	0	rayyan@rayyan.ai	141738068	"__SYSTEM__STAGE__35970"	1
2025-01-22T05:46:40.728Z	0	rayyan@rayyan.ai	141738072	"__SYSTEM__STAGE__35970"	1
2025-01-22T05:46:40.728Z	0	rayyan@rayyan.ai	141738073	"__SYSTEM__STAGE__35970"	1
2025-01-22T05:46:40.728Z	0	rayyan@rayyan.ai	141738074	"__SYSTEM__STAGE__35970"	1
2025-01-22T05:46:40.728Z	0	rayyan@rayyan.ai	141738075	"__SYSTEM__STAGE__35970"	1
2025-01-22T05:46:40.728Z	0	rayyan@rayyan.ai	141738076	"__SYSTEM__STAGE__35970"	1
2025-01-22T05:46:40.728Z	0	rayyan@rayyan.ai	141738113	"__SYSTEM__STAGE__35970"	1
2025-01-22T05:46:40.728Z	0	rayyan@rayyan.ai	141738167	"__SYSTEM__STAGE__35970"	1
2025-01-22T05:46:40.728Z	0	rayyan@rayyan.ai	141738181	"__SYSTEM__STAGE__35970"	1
2025-01-22T05:46:40.728Z	0	rayyan@rayyan.ai	141738198	"__SYSTEM__STAGE__35970"	1
2025-01-22T05:46:40.728Z	0	rayyan@rayyan.ai	141738206	"__SYSTEM__STAGE__35970"	1
2025-01-22T05:46:40.728Z	0	rayyan@rayyan.ai	141738210	"__SYSTEM__STAGE__35970"	1
2025-01-22T05:46:40.728Z	0	rayyan@rayyan.ai	141738214	"__SYSTEM__STAGE__35970"	1
2025-01-22T05:46:40.728Z	0	rayyan@rayyan.ai	141738218	"__SYSTEM__STAGE__35970"	1
2025-01-22T05:46:40.728Z	0	rayyan@rayyan.ai	141738220	"__SYSTEM__STAGE__35970"	1
2025-01-22T05:46:40.728Z	0	rayyan@rayyan.ai	141738233	"__SYSTEM__STAGE__35970"	1
2025-01-22T05:46:40.728Z	0	rayyan@rayyan.ai	141738237	"__SYSTEM__STAGE__35970"	1
2025-01-22T05:46:40.728Z	0	rayyan@rayyan.ai	141738239	"__SYSTEM__STAGE__35970"	1
2025-01-22T05:46:40.728Z	0	rayyan@rayyan.ai	141738247	"__SYSTEM__STAGE__35970"	1
2025-01-22T05:46:40.728Z	0	rayyan@rayyan.ai	141738253	"__SYSTEM__STAGE__35970"	1
2025-01-22T05:46:40.728Z	0	rayyan@rayyan.ai	141738285	"__SYSTEM__STAGE__35970"	1
2025-01-22T05:46:40.728Z	0	rayyan@rayyan.ai	141738288	"__SYSTEM__STAGE__35970"	1
2025-01-22T05:46:40.728Z	0	rayyan@rayyan.ai	141738291	"__SYSTEM__STAGE__35970"	1
2025-01-22T05:46:40.728Z	0	rayyan@rayyan.ai	141738304	"__SYSTEM__STAGE__35970"	1
2025-01-22T05:46:40.728Z	0	rayyan@rayyan.ai	141738447	"__SYSTEM__STAGE__35970"	1
2025-01-22T05:46:40.728Z	0	rayyan@rayyan.ai	141738455	"__SYSTEM__STAGE__35970"	1
2025-01-22T05:46:40.728Z	0	rayyan@rayyan.ai	141738468	"__SYSTEM__STAGE__35970"	1
2025-01-22T05:46:40.728Z	0	rayyan@rayyan.ai	141738471	"__SYSTEM__STAGE__35970"	1
2025-01-22T05:46:40.748Z	0	rayyan@rayyan.ai	141738474	"__SYSTEM__STAGE__35970"	1
2025-01-22T05:46:40.748Z	0	rayyan@rayyan.ai	141738479	"__SYSTEM__STAGE__35970"	1
2025-01-22T05:46:40.748Z	0	rayyan@rayyan.ai	141738481	"__SYSTEM__STAGE__35970"	1
2025-01-22T05:46:40.748Z	0	rayyan@rayyan.ai	141738482	"__SYSTEM__STAGE__35970"	1
2025-01-22T05:46:40.748Z	0	rayyan@rayyan.ai	141738485	"__SYSTEM__STAGE__35970"	1
2025-01-22T05:46:40.748Z	0	rayyan@rayyan.ai	141738493	"__SYSTEM__STAGE__35970"	1
2025-01-22T05:46:40.748Z	0	rayyan@rayyan.ai	141738505	"__SYSTEM__STAGE__35970"	1
2025-01-22T05:46:40.748Z	0	rayyan@rayyan.ai	141738510	"__SYSTEM__STAGE__35970"	1
2025-01-22T05:46:40.748Z	0	rayyan@rayyan.ai	141738512	"__SYSTEM__STAGE__35970"	1
2025-01-22T05:46:40.748Z	0	rayyan@rayyan.ai	141738513	"__SYSTEM__STAGE__35970"	1
2025-01-22T05:46:40.748Z	0	rayyan@rayyan.ai	141738515	"__SYSTEM__STAGE__35970"	1
2025-01-22T05:46:40.748Z	0	rayyan@rayyan.ai	141738521	"__SYSTEM__STAGE__35970"	1
2025-01-22T05:46:40.748Z	0	rayyan@rayyan.ai	141738523	"__SYSTEM__STAGE__35970"	1
2025-01-22T05:46:40.748Z	0	rayyan@rayyan.ai	141738527	"__SYSTEM__STAGE__35970"	1
2025-01-22T05:46:40.748Z	0	rayyan@rayyan.ai	141738539	"__SYSTEM__STAGE__35970"	1
2025-01-22T05:46:40.748Z	0	rayyan@rayyan.ai	141738540	"__SYSTEM__STAGE__35970"	1
2025-01-22T05:46:40.748Z	0	rayyan@rayyan.ai	141738612	"__SYSTEM__STAGE__35970"	1
2025-01-22T05:46:40.748Z	0	rayyan@rayyan.ai	141738624	"__SYSTEM__STAGE__35970"	1
2025-01-22T05:46:40.748Z	0	rayyan@rayyan.ai	141738746	"__SYSTEM__STAGE__35970"	1
2025-01-25T06:09:11.278Z	0	rayyan@rayyan.ai	141737984	"__SYSTEM__STAGE__35970"	1
2025-01-25T06:09:11.278Z	0	rayyan@rayyan.ai	141737985	"__SYSTEM__STAGE__35970"	1
2025-01-25T06:09:11.278Z	0	rayyan@rayyan.ai	141737989	"__SYSTEM__STAGE__35970"	1
2025-01-25T06:09:11.278Z	0	rayyan@rayyan.ai	141737995	"__SYSTEM__STAGE__35970"	1
2025-01-25T06:09:11.278Z	0	rayyan@rayyan.ai	141737996	"__SYSTEM__STAGE__35970"	1
2025-01-25T06:09:11.278Z	0	rayyan@rayyan.ai	141737997	"__SYSTEM__STAGE__35970"	1
2025-01-25T06:09:11.278Z	0	rayyan@rayyan.ai	141737999	"__SYSTEM__STAGE__35970"	1
2025-01-25T06:09:11.278Z	0	rayyan@rayyan.ai	141738001	"__SYSTEM__STAGE__35970"	1
2025-01-25T06:09:11.278Z	0	rayyan@rayyan.ai	141738002	"__SYSTEM__STAGE__35970"	1
2025-01-25T06:09:11.278Z	0	rayyan@rayyan.ai	141738005	"__SYSTEM__STAGE__35970"	1
2025-01-25T06:09:11.278Z	0	rayyan@rayyan.ai	141738006	"__SYSTEM__STAGE__35970"	1
2025-01-25T06:09:11.278Z	0	rayyan@rayyan.ai	141738017	"__SYSTEM__STAGE__35970"	1
2025-01-25T06:09:11.278Z	0	rayyan@rayyan.ai	141738020	"__SYSTEM__STAGE__35970"	1
2025-01-25T06:09:11.278Z	0	rayyan@rayyan.ai	141738026	"__SYSTEM__STAGE__35970"	1
2025-01-25T06:09:11.278Z	0	rayyan@rayyan.ai	141738027	"__SYSTEM__STAGE__35970"	1
2025-01-25T06:09:11.278Z	0	rayyan@rayyan.ai	141738030	"__SYSTEM__STAGE__35970"	1
2025-01-25T06:09:11.278Z	0	rayyan@rayyan.ai	141738033	"__SYSTEM__STAGE__35970"	1
2025-01-25T06:09:11.278Z	0	rayyan@rayyan.ai	141738036	"__SYSTEM__STAGE__35970"	1
2025-01-25T06:09:11.278Z	0	rayyan@rayyan.ai	141738038	"__SYSTEM__STAGE__35970"	1
2025-01-25T06:09:11.278Z	0	rayyan@rayyan.ai	141738039	"__SYSTEM__STAGE__35970"	1
2025-01-25T06:09:11.278Z	0	rayyan@rayyan.ai	141738043	"__SYSTEM__STAGE__35970"	1
2025-01-25T06:09:11.278Z	0	rayyan@rayyan.ai	141738046	"__SYSTEM__STAGE__35970"	1
2025-01-25T06:09:11.278Z	0	rayyan@rayyan.ai	141738048	"__SYSTEM__STAGE__35970"	1
2025-01-25T06:09:11.278Z	0	rayyan@rayyan.ai	141738051	"__SYSTEM__STAGE__35970"	1
2025-01-25T06:09:11.278Z	0	rayyan@rayyan.ai	141738053	"__SYSTEM__STAGE__35970"	1
2025-01-25T06:09:11.278Z	0	rayyan@rayyan.ai	141738057	"__SYSTEM__STAGE__35970"	1
2025-01-25T06:09:11.278Z	0	rayyan@rayyan.ai	141738058	"__SYSTEM__STAGE__35970"	1
2025-01-25T06:09:11.278Z	0	rayyan@rayyan.ai	141738063	"__SYSTEM__STAGE__35970"	1
2025-01-25T06:09:11.354Z	0	rayyan@rayyan.ai	141738065	"__SYSTEM__STAGE__35970"	1
2025-01-25T06:09:11.354Z	0	rayyan@rayyan.ai	141738066	"__SYSTEM__STAGE__35970"	1
2025-01-25T06:09:11.354Z	0	rayyan@rayyan.ai	141738068	"__SYSTEM__STAGE__35970"	1
2025-01-25T06:09:11.354Z	0	rayyan@rayyan.ai	141738072	"__SYSTEM__STAGE__35970"	1
2025-01-25T06:09:11.354Z	0	rayyan@rayyan.ai	141738073	"__SYSTEM__STAGE__35970"	1
2025-01-25T06:09:11.354Z	0	rayyan@rayyan.ai	141738074	"__SYSTEM__STAGE__35970"	1
2025-01-25T06:09:11.354Z	0	rayyan@rayyan.ai	141738075	"__SYSTEM__STAGE__35970"	1
2025-01-25T06:09:11.354Z	0	rayyan@rayyan.ai	141738076	"__SYSTEM__STAGE__35970"	1
2025-01-25T06:09:11.354Z	0	rayyan@rayyan.ai	141738113	"__SYSTEM__STAGE__35970"	1
2025-01-25T06:09:11.354Z	0	rayyan@rayyan.ai	141738167	"__SYSTEM__STAGE__35970"	1
2025-01-25T06:09:11.354Z	0	rayyan@rayyan.ai	141738181	"__SYSTEM__STAGE__35970"	1
2025-01-25T06:09:11.354Z	0	rayyan@rayyan.ai	141738198	"__SYSTEM__STAGE__35970"	1
2025-01-25T06:09:11.354Z	0	rayyan@rayyan.ai	141738206	"__SYSTEM__STAGE__35970"	1
2025-01-25T06:09:11.354Z	0	rayyan@rayyan.ai	141738210	"__SYSTEM__STAGE__35970"	1
2025-01-25T06:09:11.354Z	0	rayyan@rayyan.ai	141738214	"__SYSTEM__STAGE__35970"	1
2025-01-25T06:09:11.354Z	0	rayyan@rayyan.ai	141738218	"__SYSTEM__STAGE__35970"	1
2025-01-25T06:09:11.354Z	0	rayyan@rayyan.ai	141738220	"__SYSTEM__STAGE__35970"	1
2025-01-25T06:09:11.354Z	0	rayyan@rayyan.ai	141738233	"__SYSTEM__STAGE__35970"	1
2025-01-25T06:09:11.354Z	0	rayyan@rayyan.ai	141738237	"__SYSTEM__STAGE__35970"	1
2025-01-25T06:09:11.354Z	0	rayyan@rayyan.ai	141738239	"__SYSTEM__STAGE__35970"	1
2025-01-25T06:09:11.354Z	0	rayyan@rayyan.ai	141738247	"__SYSTEM__STAGE__35970"	1
2025-01-25T06:09:11.354Z	0	rayyan@rayyan.ai	141738253	"__SYSTEM__STAGE__35970"	1
2025-01-25T06:09:11.354Z	0	rayyan@rayyan.ai	141738285	"__SYSTEM__STAGE__35970"	1
2025-01-25T06:09:11.354Z	0	rayyan@rayyan.ai	141738288	"__SYSTEM__STAGE__35970"	1
2025-01-25T06:09:11.354Z	0	rayyan@rayyan.ai	141738291	"__SYSTEM__STAGE__35970"	1
2025-01-25T06:09:11.354Z	0	rayyan@rayyan.ai	141738304	"__SYSTEM__STAGE__35970"	1
2025-01-25T06:09:11.354Z	0	rayyan@rayyan.ai	141738447	"__SYSTEM__STAGE__35970"	1
2025-01-25T06:09:11.354Z	0	rayyan@rayyan.ai	141738455	"__SYSTEM__STAGE__35970"	1
2025-01-25T06:09:11.354Z	0	rayyan@rayyan.ai	141738468	"__SYSTEM__STAGE__35970"	1
2025-01-25T06:09:11.354Z	0	rayyan@rayyan.ai	141738471	"__SYSTEM__STAGE__35970"	1
2025-01-25T06:09:11.382Z	0	rayyan@rayyan.ai	141738474	"__SYSTEM__STAGE__35970"	1
2025-01-25T06:09:11.382Z	0	rayyan@rayyan.ai	141738479	"__SYSTEM__STAGE__35970"	1
2025-01-25T06:09:11.382Z	0	rayyan@rayyan.ai	141738481	"__SYSTEM__STAGE__35970"	1
2025-01-25T06:09:11.382Z	0	rayyan@rayyan.ai	141738482	"__SYSTEM__STAGE__35970"	1
2025-01-25T06:09:11.382Z	0	rayyan@rayyan.ai	141738485	"__SYSTEM__STAGE__35970"	1
2025-01-25T06:09:11.382Z	0	rayyan@rayyan.ai	141738493	"__SYSTEM__STAGE__35970"	1
2025-01-25T06:09:11.382Z	0	rayyan@rayyan.ai	141738505	"__SYSTEM__STAGE__35970"	1
2025-01-25T06:09:11.382Z	0	rayyan@rayyan.ai	141738510	"__SYSTEM__STAGE__35970"	1
2025-01-25T06:09:11.382Z	0	rayyan@rayyan.ai	141738512	"__SYSTEM__STAGE__35970"	1
2025-01-25T06:09:11.382Z	0	rayyan@rayyan.ai	141738513	"__SYSTEM__STAGE__35970"	1
2025-01-25T06:09:11.382Z	0	rayyan@rayyan.ai	141738515	"__SYSTEM__STAGE__35970"	1
2025-01-25T06:09:11.382Z	0	rayyan@rayyan.ai	141738521	"__SYSTEM__STAGE__35970"	1
2025-01-25T06:09:11.382Z	0	rayyan@rayyan.ai	141738523	"__SYSTEM__STAGE__35970"	1
2025-01-25T06:09:11.382Z	0	rayyan@rayyan.ai	141738527	"__SYSTEM__STAGE__35970"	1
2025-01-25T06:09:11.382Z	0	rayyan@rayyan.ai	141738539	"__SYSTEM__STAGE__35970"	1
2025-01-25T06:09:11.382Z	0	rayyan@rayyan.ai	141738540	"__SYSTEM__STAGE__35970"	1
2025-01-25T06:09:11.382Z	0	rayyan@rayyan.ai	141738612	"__SYSTEM__STAGE__35970"	1
2025-01-25T06:09:11.382Z	0	rayyan@rayyan.ai	141738624	"__SYSTEM__STAGE__35970"	1
2025-01-25T06:09:11.382Z	0	rayyan@rayyan.ai	141738746	"__SYSTEM__STAGE__35970"	1
2025-01-25T06:17:03.922Z	681843	paes.silva@pucpr.edu.br	141737984	note-10185095	1
2025-01-25T06:17:09.467Z	681843	paes.silva@pucpr.edu.br	141737984	included__SYSTEM__STAGE__35970	1
2025-01-25T06:22:40.192Z	681843	paes.silva@pucpr.edu.br	141737985	included__SYSTEM__STAGE__35970	1
2025-01-25T06:27:41.335Z	681843	paes.silva@pucpr.edu.br	141737989	included__SYSTEM__STAGE__35970	1
2025-01-25T06:36:17.599Z	681843	paes.silva@pucpr.edu.br	141737995	included__SYSTEM__STAGE__35970	1
2025-01-25T06:42:14.862Z	681843	paes.silva@pucpr.edu.br	141737996	note-10185171	1
2025-01-25T06:42:17.086Z	681843	paes.silva@pucpr.edu.br	141737996	included__SYSTEM__STAGE__35970	0
2025-01-25T06:44:39.295Z	681843	paes.silva@pucpr.edu.br	141737997	note-10185177	1
2025-01-25T06:44:44.831Z	681843	paes.silva@pucpr.edu.br	141737997	included__SYSTEM__STAGE__35970	1
2025-01-25T06:48:08.476Z	681843	paes.silva@pucpr.edu.br	141737999	note-10185188	1
2025-01-25T06:48:14.832Z	681843	paes.silva@pucpr.edu.br	141737999	included__SYSTEM__STAGE__35970	1
2025-01-25T06:50:20.502Z	681843	paes.silva@pucpr.edu.br	141738001	included__SYSTEM__STAGE__35970	1
2025-01-25T06:52:30.925Z	681843	paes.silva@pucpr.edu.br	141738002	included__SYSTEM__STAGE__35970	1
2025-01-25T06:54:47.560Z	681843	paes.silva@pucpr.edu.br	141738005	note-10185196	1
2025-01-25T06:54:49.820Z	681843	paes.silva@pucpr.edu.br	141738005	included__SYSTEM__STAGE__35970	1
2025-01-25T06:55:06.791Z	681843	paes.silva@pucpr.edu.br	141738006	included__SYSTEM__STAGE__35970	1
2025-01-25T07:09:45.731Z	681843	paes.silva@pucpr.edu.br	141738017	included__SYSTEM__STAGE__35970	1
2025-01-25T07:12:13.757Z	681843	paes.silva@pucpr.edu.br	141738020	included__SYSTEM__STAGE__35970	1
2025-01-25T07:18:52.713Z	681843	paes.silva@pucpr.edu.br	141738051	note-10185246	1
2025-01-25T07:18:57.055Z	681843	paes.silva@pucpr.edu.br	141738051	included__SYSTEM__STAGE__35970	1
2025-01-25T07:22:25.753Z	681843	paes.silva@pucpr.edu.br	141738053	included__SYSTEM__STAGE__35970	1
2025-01-25T07:24:06.024Z	681843	paes.silva@pucpr.edu.br	141738057	included__SYSTEM__STAGE__35970	1
2025-01-25T07:24:06.778Z	681843	paes.silva@pucpr.edu.br	141738058	included__SYSTEM__STAGE__35970	1
2025-01-25T07:25:13.708Z	681843	paes.silva@pucpr.edu.br	141738058	note-10185268	1
2025-01-25T07:35:19.539Z	681843	paes.silva@pucpr.edu.br	141738026	included__SYSTEM__STAGE__35970	1
2025-01-25T07:38:26.560Z	681843	paes.silva@pucpr.edu.br	141738026	included__SYSTEM__STAGE__35970	1
2025-01-25T07:38:44.193Z	681843	paes.silva@pucpr.edu.br	141738027	included__SYSTEM__STAGE__35970	1
2025-01-25T07:41:21.915Z	681843	paes.silva@pucpr.edu.br	141738030	included__SYSTEM__STAGE__35970	1
2025-01-25T07:43:05.970Z	681843	paes.silva@pucpr.edu.br	141738033	included__SYSTEM__STAGE__35970	1
2025-01-25T07:47:10.154Z	681843	paes.silva@pucpr.edu.br	141738036	note-10185325	1
2025-01-25T07:47:17.391Z	681843	paes.silva@pucpr.edu.br	141738036	included__SYSTEM__STAGE__35970	1
2025-01-25T07:47:29.685Z	681843	paes.silva@pucpr.edu.br	141738036	"revisao de literatura HIF "	1
2025-01-25T07:50:25.998Z	681843	paes.silva@pucpr.edu.br	141738038	included__SYSTEM__STAGE__35970	1
2025-01-25T07:53:42.931Z	681843	paes.silva@pucpr.edu.br	141738039	included__SYSTEM__STAGE__35970	1
2025-01-25T08:03:00.487Z	681843	paes.silva@pucpr.edu.br	141738043	included__SYSTEM__STAGE__35970	1
2025-01-25T08:05:29.514Z	681843	paes.silva@pucpr.edu.br	141738046	included__SYSTEM__STAGE__35970	1
2025-01-25T08:05:34.470Z	681843	paes.silva@pucpr.edu.br	141738048	included__SYSTEM__STAGE__35970	1
2025-01-25T08:11:55.024Z	681843	paes.silva@pucpr.edu.br	141738063	included__SYSTEM__STAGE__35970	1
2025-01-25T08:13:21.009Z	681843	paes.silva@pucpr.edu.br	141738065	included__SYSTEM__STAGE__35970	1
2025-01-27T01:46:09.620Z	681843	paes.silva@pucpr.edu.br	141738066	included__SYSTEM__STAGE__35970	1
2025-01-27T01:50:06.676Z	681843	paes.silva@pucpr.edu.br	141738068	included__SYSTEM__STAGE__35970	1
2025-01-27T01:53:00.689Z	0	rayyan@rayyan.ai	141737984	"__SYSTEM__STAGE__35970"	1
2025-01-27T01:53:00.689Z	0	rayyan@rayyan.ai	141737985	"__SYSTEM__STAGE__35970"	1
2025-01-27T01:53:00.689Z	0	rayyan@rayyan.ai	141737989	"__SYSTEM__STAGE__35970"	1
2025-01-27T01:53:00.689Z	0	rayyan@rayyan.ai	141737995	"__SYSTEM__STAGE__35970"	1
2025-01-27T01:53:00.689Z	0	rayyan@rayyan.ai	141737996	"__SYSTEM__STAGE__35970"	1
2025-01-27T01:53:00.689Z	0	rayyan@rayyan.ai	141737997	"__SYSTEM__STAGE__35970"	1
2025-01-27T01:53:00.689Z	0	rayyan@rayyan.ai	141737999	"__SYSTEM__STAGE__35970"	1
2025-01-27T01:53:00.689Z	0	rayyan@rayyan.ai	141738001	"__SYSTEM__STAGE__35970"	1
2025-01-27T01:53:00.689Z	0	rayyan@rayyan.ai	141738002	"__SYSTEM__STAGE__35970"	1
2025-01-27T01:53:00.689Z	0	rayyan@rayyan.ai	141738005	"__SYSTEM__STAGE__35970"	1
2025-01-27T01:53:00.689Z	0	rayyan@rayyan.ai	141738006	"__SYSTEM__STAGE__35970"	1
2025-01-27T01:53:00.689Z	0	rayyan@rayyan.ai	141738017	"__SYSTEM__STAGE__35970"	1
2025-01-27T01:53:00.689Z	0	rayyan@rayyan.ai	141738020	"__SYSTEM__STAGE__35970"	1
2025-01-27T01:53:00.689Z	0	rayyan@rayyan.ai	141738026	"__SYSTEM__STAGE__35970"	1
2025-01-27T01:53:00.689Z	0	rayyan@rayyan.ai	141738027	"__SYSTEM__STAGE__35970"	1
2025-01-27T01:53:00.689Z	0	rayyan@rayyan.ai	141738030	"__SYSTEM__STAGE__35970"	1
2025-01-27T01:53:00.689Z	0	rayyan@rayyan.ai	141738033	"__SYSTEM__STAGE__35970"	1
2025-01-27T01:53:00.689Z	0	rayyan@rayyan.ai	141738036	"__SYSTEM__STAGE__35970"	1
2025-01-27T01:53:00.689Z	0	rayyan@rayyan.ai	141738038	"__SYSTEM__STAGE__35970"	1
2025-01-27T01:53:00.689Z	0	rayyan@rayyan.ai	141738039	"__SYSTEM__STAGE__35970"	1
2025-01-27T01:53:00.689Z	0	rayyan@rayyan.ai	141738043	"__SYSTEM__STAGE__35970"	1
2025-01-27T01:53:00.689Z	0	rayyan@rayyan.ai	141738046	"__SYSTEM__STAGE__35970"	1
2025-01-27T01:53:00.689Z	0	rayyan@rayyan.ai	141738048	"__SYSTEM__STAGE__35970"	1
2025-01-27T01:53:00.689Z	0	rayyan@rayyan.ai	141738051	"__SYSTEM__STAGE__35970"	1
2025-01-27T01:53:00.689Z	0	rayyan@rayyan.ai	141738053	"__SYSTEM__STAGE__35970"	1
2025-01-27T01:53:00.689Z	0	rayyan@rayyan.ai	141738057	"__SYSTEM__STAGE__35970"	1
2025-01-27T01:53:00.689Z	0	rayyan@rayyan.ai	141738058	"__SYSTEM__STAGE__35970"	1
2025-01-27T01:53:00.689Z	0	rayyan@rayyan.ai	141738063	"__SYSTEM__STAGE__35970"	1
2025-01-27T01:53:00.771Z	0	rayyan@rayyan.ai	141738065	"__SYSTEM__STAGE__35970"	1
2025-01-27T01:53:00.771Z	0	rayyan@rayyan.ai	141738066	"__SYSTEM__STAGE__35970"	1
2025-01-27T01:53:00.771Z	0	rayyan@rayyan.ai	141738068	"__SYSTEM__STAGE__35970"	1
2025-01-27T01:53:00.771Z	0	rayyan@rayyan.ai	141738072	"__SYSTEM__STAGE__35970"	1
2025-01-27T01:53:00.771Z	0	rayyan@rayyan.ai	141738073	"__SYSTEM__STAGE__35970"	1
2025-01-27T01:53:00.771Z	0	rayyan@rayyan.ai	141738074	"__SYSTEM__STAGE__35970"	1
2025-01-27T01:53:00.771Z	0	rayyan@rayyan.ai	141738075	"__SYSTEM__STAGE__35970"	1
2025-01-27T01:53:00.771Z	0	rayyan@rayyan.ai	141738076	"__SYSTEM__STAGE__35970"	1
2025-01-27T01:53:00.771Z	0	rayyan@rayyan.ai	141738113	"__SYSTEM__STAGE__35970"	1
2025-01-27T01:53:00.771Z	0	rayyan@rayyan.ai	141738167	"__SYSTEM__STAGE__35970"	1
2025-01-27T01:53:00.771Z	0	rayyan@rayyan.ai	141738181	"__SYSTEM__STAGE__35970"	1
2025-01-27T01:53:00.771Z	0	rayyan@rayyan.ai	141738198	"__SYSTEM__STAGE__35970"	1
2025-01-27T01:53:00.771Z	0	rayyan@rayyan.ai	141738206	"__SYSTEM__STAGE__35970"	1
2025-01-27T01:53:00.771Z	0	rayyan@rayyan.ai	141738210	"__SYSTEM__STAGE__35970"	1
2025-01-27T01:53:00.771Z	0	rayyan@rayyan.ai	141738214	"__SYSTEM__STAGE__35970"	1
2025-01-27T01:53:00.771Z	0	rayyan@rayyan.ai	141738218	"__SYSTEM__STAGE__35970"	1
2025-01-27T01:53:00.771Z	0	rayyan@rayyan.ai	141738220	"__SYSTEM__STAGE__35970"	1
2025-01-27T01:53:00.771Z	0	rayyan@rayyan.ai	141738233	"__SYSTEM__STAGE__35970"	1
2025-01-27T01:53:00.771Z	0	rayyan@rayyan.ai	141738237	"__SYSTEM__STAGE__35970"	1
2025-01-27T01:53:00.771Z	0	rayyan@rayyan.ai	141738239	"__SYSTEM__STAGE__35970"	1
2025-01-27T01:53:00.771Z	0	rayyan@rayyan.ai	141738247	"__SYSTEM__STAGE__35970"	1
2025-01-27T01:53:00.771Z	0	rayyan@rayyan.ai	141738253	"__SYSTEM__STAGE__35970"	1
2025-01-27T01:53:00.771Z	0	rayyan@rayyan.ai	141738285	"__SYSTEM__STAGE__35970"	1
2025-01-27T01:53:00.771Z	0	rayyan@rayyan.ai	141738288	"__SYSTEM__STAGE__35970"	1
2025-01-27T01:53:00.771Z	0	rayyan@rayyan.ai	141738291	"__SYSTEM__STAGE__35970"	1
2025-01-27T01:53:00.771Z	0	rayyan@rayyan.ai	141738304	"__SYSTEM__STAGE__35970"	1
2025-01-27T01:53:00.771Z	0	rayyan@rayyan.ai	141738447	"__SYSTEM__STAGE__35970"	1
2025-01-27T01:53:00.771Z	0	rayyan@rayyan.ai	141738455	"__SYSTEM__STAGE__35970"	1
2025-01-27T01:53:00.771Z	0	rayyan@rayyan.ai	141738468	"__SYSTEM__STAGE__35970"	1
2025-01-27T01:53:00.771Z	0	rayyan@rayyan.ai	141738471	"__SYSTEM__STAGE__35970"	1
2025-01-27T01:53:00.807Z	0	rayyan@rayyan.ai	141738474	"__SYSTEM__STAGE__35970"	1
2025-01-27T01:53:00.807Z	0	rayyan@rayyan.ai	141738479	"__SYSTEM__STAGE__35970"	1
2025-01-27T01:53:00.807Z	0	rayyan@rayyan.ai	141738481	"__SYSTEM__STAGE__35970"	1
2025-01-27T01:53:00.807Z	0	rayyan@rayyan.ai	141738482	"__SYSTEM__STAGE__35970"	1
2025-01-27T01:53:00.807Z	0	rayyan@rayyan.ai	141738485	"__SYSTEM__STAGE__35970"	1
2025-01-27T01:53:00.807Z	0	rayyan@rayyan.ai	141738493	"__SYSTEM__STAGE__35970"	1
2025-01-27T01:53:00.807Z	0	rayyan@rayyan.ai	141738505	"__SYSTEM__STAGE__35970"	1
2025-01-27T01:53:00.807Z	0	rayyan@rayyan.ai	141738510	"__SYSTEM__STAGE__35970"	1
2025-01-27T01:53:00.807Z	0	rayyan@rayyan.ai	141738512	"__SYSTEM__STAGE__35970"	1
2025-01-27T01:53:00.807Z	0	rayyan@rayyan.ai	141738513	"__SYSTEM__STAGE__35970"	1
2025-01-27T01:53:00.807Z	0	rayyan@rayyan.ai	141738515	"__SYSTEM__STAGE__35970"	1
2025-01-27T01:53:00.807Z	0	rayyan@rayyan.ai	141738521	"__SYSTEM__STAGE__35970"	1
2025-01-27T01:53:00.807Z	0	rayyan@rayyan.ai	141738523	"__SYSTEM__STAGE__35970"	1
2025-01-27T01:53:00.807Z	0	rayyan@rayyan.ai	141738527	"__SYSTEM__STAGE__35970"	1
2025-01-27T01:53:00.807Z	0	rayyan@rayyan.ai	141738539	"__SYSTEM__STAGE__35970"	1
2025-01-27T01:53:00.807Z	0	rayyan@rayyan.ai	141738540	"__SYSTEM__STAGE__35970"	1
2025-01-27T01:53:00.807Z	0	rayyan@rayyan.ai	141738612	"__SYSTEM__STAGE__35970"	1
2025-01-27T01:53:00.807Z	0	rayyan@rayyan.ai	141738624	"__SYSTEM__STAGE__35970"	1
2025-01-27T01:53:00.807Z	0	rayyan@rayyan.ai	141738746	"__SYSTEM__STAGE__35970"	1
2025-01-27T01:54:57.466Z	681843	paes.silva@pucpr.edu.br	141737995	included__SYSTEM__STAGE__35970	1
2025-01-27T01:54:59.022Z	681843	paes.silva@pucpr.edu.br	141737997	included__SYSTEM__STAGE__35970	1
2025-01-27T01:55:02.446Z	681843	paes.silva@pucpr.edu.br	141737999	included__SYSTEM__STAGE__35970	1
2025-01-27T02:02:17.581Z	681843	paes.silva@pucpr.edu.br	141738074	included__SYSTEM__STAGE__35970	1
2025-01-27T02:04:55.614Z	681843	paes.silva@pucpr.edu.br	141738247	included__SYSTEM__STAGE__35970	1
2025-01-27T02:05:07.317Z	681843	paes.silva@pucpr.edu.br	141738220	included__SYSTEM__STAGE__35970	1
2025-01-27T02:05:35.226Z	681843	paes.silva@pucpr.edu.br	141738210	included__SYSTEM__STAGE__35970	1
2025-01-27T02:07:29.800Z	681843	paes.silva@pucpr.edu.br	141738072	included__SYSTEM__STAGE__35970	1
2025-01-27T02:08:56.809Z	681843	paes.silva@pucpr.edu.br	141738505	included__SYSTEM__STAGE__35970	1
2025-01-27T02:10:48.700Z	681843	paes.silva@pucpr.edu.br	141738455	included__SYSTEM__STAGE__35970	1
2025-01-27T02:12:07.178Z	681843	paes.silva@pucpr.edu.br	141738493	included__SYSTEM__STAGE__35970	1
2025-01-27T02:17:07.311Z	681843	paes.silva@pucpr.edu.br	141738075	included__SYSTEM__STAGE__35970	1
2025-01-27T02:19:24.436Z	681843	paes.silva@pucpr.edu.br	141738512	included__SYSTEM__STAGE__35970	1
2025-01-27T02:23:34.884Z	681843	paes.silva@pucpr.edu.br	141738612	included__SYSTEM__STAGE__35970	1
2025-01-27T02:25:33.806Z	681843	paes.silva@pucpr.edu.br	141738513	included__SYSTEM__STAGE__35970	1
2025-01-27T02:42:03.640Z	681843	paes.silva@pucpr.edu.br	141738540	included__SYSTEM__STAGE__35970	1
2025-01-27T02:42:10.151Z	681843	paes.silva@pucpr.edu.br	141738237	included__SYSTEM__STAGE__35970	1
2025-01-27T02:42:20.940Z	681843	paes.silva@pucpr.edu.br	141738233	included__SYSTEM__STAGE__35970	1
2025-01-27T02:43:47.734Z	681843	paes.silva@pucpr.edu.br	141738485	included__SYSTEM__STAGE__35970	1
2025-01-27T02:44:46.900Z	681843	paes.silva@pucpr.edu.br	141738167	included__SYSTEM__STAGE__35970	1
2025-01-27T02:47:19.828Z	681843	paes.silva@pucpr.edu.br	141738206	included__SYSTEM__STAGE__35970	1
2025-01-27T02:48:17.001Z	681843	paes.silva@pucpr.edu.br	141738510	included__SYSTEM__STAGE__35970	1
2025-01-27T02:49:11.281Z	681843	paes.silva@pucpr.edu.br	141738304	included__SYSTEM__STAGE__35970	1
2025-01-27T02:49:54.236Z	681843	paes.silva@pucpr.edu.br	141738285	included__SYSTEM__STAGE__35970	1
2025-01-27T02:50:53.012Z	681843	paes.silva@pucpr.edu.br	141738076	included__SYSTEM__STAGE__35970	1
2025-01-27T02:54:30.144Z	681843	paes.silva@pucpr.edu.br	141738746	included__SYSTEM__STAGE__35970	1
2025-01-27T02:59:26.621Z	681843	paes.silva@pucpr.edu.br	141738073	included__SYSTEM__STAGE__35970	1
2025-01-27T02:59:33.755Z	681843	paes.silva@pucpr.edu.br	141738113	included__SYSTEM__STAGE__35970	1
2025-01-27T03:05:45.874Z	681843	paes.silva@pucpr.edu.br	141738218	included__SYSTEM__STAGE__35970	1
2025-01-27T03:12:51.159Z	681843	paes.silva@pucpr.edu.br	141738539	included__SYSTEM__STAGE__35970	1
2025-01-27T03:13:57.752Z	681843	paes.silva@pucpr.edu.br	141738239	included__SYSTEM__STAGE__35970	1
2025-01-27T03:14:44.175Z	681843	paes.silva@pucpr.edu.br	141738253	included__SYSTEM__STAGE__35970	1
2025-01-27T03:19:38.077Z	681843	paes.silva@pucpr.edu.br	141738181	included__SYSTEM__STAGE__35970	1
2025-01-27T03:19:47.735Z	681843	paes.silva@pucpr.edu.br	141738198	included__SYSTEM__STAGE__35970	1
2025-01-27T03:21:08.445Z	681843	paes.silva@pucpr.edu.br	141738214	included__SYSTEM__STAGE__35970	1
2025-01-27T03:24:53.111Z	681843	paes.silva@pucpr.edu.br	141738288	included__SYSTEM__STAGE__35970	1
2025-01-27T03:26:02.753Z	681843	paes.silva@pucpr.edu.br	141738291	included__SYSTEM__STAGE__35970	1
2025-01-27T03:28:45.448Z	681843	paes.silva@pucpr.edu.br	141738447	included__SYSTEM__STAGE__35970	1
2025-01-27T03:31:44.657Z	681843	paes.silva@pucpr.edu.br	141738468	included__SYSTEM__STAGE__35970	1
2025-01-27T03:33:52.717Z	681843	paes.silva@pucpr.edu.br	141738471	included__SYSTEM__STAGE__35970	1
2025-01-27T03:39:39.547Z	681843	paes.silva@pucpr.edu.br	141738474	included__SYSTEM__STAGE__35970	1
2025-01-27T03:41:42.730Z	681843	paes.silva@pucpr.edu.br	141738479	included__SYSTEM__STAGE__35970	1
2025-01-27T03:45:17.997Z	681843	paes.silva@pucpr.edu.br	141738481	included__SYSTEM__STAGE__35970	1
2025-01-27T03:46:16.337Z	681843	paes.silva@pucpr.edu.br	141738482	included__SYSTEM__STAGE__35970	1
2025-01-27T03:46:32.474Z	681843	paes.silva@pucpr.edu.br	141738624	included__SYSTEM__STAGE__35970	1
2025-01-27T03:49:11.072Z	681843	paes.silva@pucpr.edu.br	141738515	included__SYSTEM__STAGE__35970	1
2025-01-27T03:53:21.799Z	681843	paes.silva@pucpr.edu.br	141738521	included__SYSTEM__STAGE__35970	0
2025-01-27T03:54:07.015Z	681843	paes.silva@pucpr.edu.br	141738523	included__SYSTEM__STAGE__35970	1
2025-01-27T03:55:19.747Z	681843	paes.silva@pucpr.edu.br	141738527	included__SYSTEM__STAGE__35970	1
2025-01-27T04:07:15.885Z	681843	paes.silva@pucpr.edu.br	141738521	included__SYSTEM__STAGE__35970	1
2025-01-27T04:18:06.053Z	681843	paes.silva@pucpr.edu.br	141737996	included__SYSTEM__STAGE__35970	1
2025-01-27T04:21:58.567Z	681843	paes.silva@pucpr.edu.br	141737984	included__SYSTEM__STAGE__35970	1
2025-01-27T04:22:02.349Z	681843	paes.silva@pucpr.edu.br	141737984	included__SYSTEM__STAGE__35970	1
2025-01-27T04:25:53.707Z	681843	paes.silva@pucpr.edu.br	141737985	included__SYSTEM__STAGE__35970	1
2025-01-27T04:25:55.056Z	681843	paes.silva@pucpr.edu.br	141737985	included__SYSTEM__STAGE__35970	1
2025-01-27T04:53:15.597Z	681843	paes.silva@pucpr.edu.br	141737943	included	1
2025-01-27T04:53:34.853Z	681843	paes.silva@pucpr.edu.br	141737943	included	1
2025-01-27T05:35:26.663Z	681843	paes.silva@pucpr.edu.br	141737984	included__SYSTEM__STAGE__35970	1
2025-01-27T05:38:15.605Z	0	rayyan@rayyan.ai	141737943	"__SYSTEM__STAGE__35970"	1
2025-01-27T05:38:15.605Z	0	rayyan@rayyan.ai	141737984	"__SYSTEM__STAGE__35970"	1
2025-01-27T05:38:15.605Z	0	rayyan@rayyan.ai	141737985	"__SYSTEM__STAGE__35970"	1
2025-01-27T05:38:15.605Z	0	rayyan@rayyan.ai	141737989	"__SYSTEM__STAGE__35970"	1
2025-01-27T05:38:15.605Z	0	rayyan@rayyan.ai	141737995	"__SYSTEM__STAGE__35970"	1
2025-01-27T05:38:15.605Z	0	rayyan@rayyan.ai	141737996	"__SYSTEM__STAGE__35970"	1
2025-01-27T05:38:15.605Z	0	rayyan@rayyan.ai	141737997	"__SYSTEM__STAGE__35970"	1
2025-01-27T05:38:15.605Z	0	rayyan@rayyan.ai	141737999	"__SYSTEM__STAGE__35970"	1
2025-01-27T05:38:15.605Z	0	rayyan@rayyan.ai	141738001	"__SYSTEM__STAGE__35970"	1
2025-01-27T05:38:15.605Z	0	rayyan@rayyan.ai	141738002	"__SYSTEM__STAGE__35970"	1
2025-01-27T05:38:15.605Z	0	rayyan@rayyan.ai	141738005	"__SYSTEM__STAGE__35970"	1
2025-01-27T05:38:15.605Z	0	rayyan@rayyan.ai	141738006	"__SYSTEM__STAGE__35970"	1
2025-01-27T05:38:15.605Z	0	rayyan@rayyan.ai	141738017	"__SYSTEM__STAGE__35970"	1
2025-01-27T05:38:15.605Z	0	rayyan@rayyan.ai	141738020	"__SYSTEM__STAGE__35970"	1
2025-01-27T05:38:15.605Z	0	rayyan@rayyan.ai	141738026	"__SYSTEM__STAGE__35970"	1
2025-01-27T05:38:15.605Z	0	rayyan@rayyan.ai	141738027	"__SYSTEM__STAGE__35970"	1
2025-01-27T05:38:15.605Z	0	rayyan@rayyan.ai	141738030	"__SYSTEM__STAGE__35970"	1
2025-01-27T05:38:15.605Z	0	rayyan@rayyan.ai	141738033	"__SYSTEM__STAGE__35970"	1
2025-01-27T05:38:15.605Z	0	rayyan@rayyan.ai	141738036	"__SYSTEM__STAGE__35970"	1
2025-01-27T05:38:15.605Z	0	rayyan@rayyan.ai	141738038	"__SYSTEM__STAGE__35970"	1
2025-01-27T05:38:15.605Z	0	rayyan@rayyan.ai	141738039	"__SYSTEM__STAGE__35970"	1
2025-01-27T05:38:15.605Z	0	rayyan@rayyan.ai	141738043	"__SYSTEM__STAGE__35970"	1
2025-01-27T05:38:15.605Z	0	rayyan@rayyan.ai	141738046	"__SYSTEM__STAGE__35970"	1
2025-01-27T05:38:15.605Z	0	rayyan@rayyan.ai	141738048	"__SYSTEM__STAGE__35970"	1
2025-01-27T05:38:15.605Z	0	rayyan@rayyan.ai	141738051	"__SYSTEM__STAGE__35970"	1
2025-01-27T05:38:15.605Z	0	rayyan@rayyan.ai	141738053	"__SYSTEM__STAGE__35970"	1
2025-01-27T05:38:15.605Z	0	rayyan@rayyan.ai	141738057	"__SYSTEM__STAGE__35970"	1
2025-01-27T05:38:15.605Z	0	rayyan@rayyan.ai	141738058	"__SYSTEM__STAGE__35970"	1
2025-01-27T05:38:15.636Z	0	rayyan@rayyan.ai	141738063	"__SYSTEM__STAGE__35970"	1
2025-01-27T05:38:15.636Z	0	rayyan@rayyan.ai	141738065	"__SYSTEM__STAGE__35970"	1
2025-01-27T05:38:15.636Z	0	rayyan@rayyan.ai	141738066	"__SYSTEM__STAGE__35970"	1
2025-01-27T05:38:15.636Z	0	rayyan@rayyan.ai	141738068	"__SYSTEM__STAGE__35970"	1
2025-01-27T05:38:15.636Z	0	rayyan@rayyan.ai	141738072	"__SYSTEM__STAGE__35970"	1
2025-01-27T05:38:15.636Z	0	rayyan@rayyan.ai	141738073	"__SYSTEM__STAGE__35970"	1
2025-01-27T05:38:15.636Z	0	rayyan@rayyan.ai	141738074	"__SYSTEM__STAGE__35970"	1
2025-01-27T05:38:15.636Z	0	rayyan@rayyan.ai	141738075	"__SYSTEM__STAGE__35970"	1
2025-01-27T05:38:15.636Z	0	rayyan@rayyan.ai	141738076	"__SYSTEM__STAGE__35970"	1
2025-01-27T05:38:15.636Z	0	rayyan@rayyan.ai	141738113	"__SYSTEM__STAGE__35970"	1
2025-01-27T05:38:15.636Z	0	rayyan@rayyan.ai	141738167	"__SYSTEM__STAGE__35970"	1
2025-01-27T05:38:15.636Z	0	rayyan@rayyan.ai	141738181	"__SYSTEM__STAGE__35970"	1
2025-01-27T05:38:15.636Z	0	rayyan@rayyan.ai	141738198	"__SYSTEM__STAGE__35970"	1
2025-01-27T05:38:15.636Z	0	rayyan@rayyan.ai	141738206	"__SYSTEM__STAGE__35970"	1
2025-01-27T05:38:15.636Z	0	rayyan@rayyan.ai	141738210	"__SYSTEM__STAGE__35970"	1
2025-01-27T05:38:15.636Z	0	rayyan@rayyan.ai	141738214	"__SYSTEM__STAGE__35970"	1
2025-01-27T05:38:15.636Z	0	rayyan@rayyan.ai	141738218	"__SYSTEM__STAGE__35970"	1
2025-01-27T05:38:15.636Z	0	rayyan@rayyan.ai	141738220	"__SYSTEM__STAGE__35970"	1
2025-01-27T05:38:15.636Z	0	rayyan@rayyan.ai	141738233	"__SYSTEM__STAGE__35970"	1
2025-01-27T05:38:15.636Z	0	rayyan@rayyan.ai	141738237	"__SYSTEM__STAGE__35970"	1
2025-01-27T05:38:15.636Z	0	rayyan@rayyan.ai	141738239	"__SYSTEM__STAGE__35970"	1
2025-01-27T05:38:15.636Z	0	rayyan@rayyan.ai	141738247	"__SYSTEM__STAGE__35970"	1
2025-01-27T05:38:15.636Z	0	rayyan@rayyan.ai	141738253	"__SYSTEM__STAGE__35970"	1
2025-01-27T05:38:15.636Z	0	rayyan@rayyan.ai	141738285	"__SYSTEM__STAGE__35970"	1
2025-01-27T05:38:15.636Z	0	rayyan@rayyan.ai	141738288	"__SYSTEM__STAGE__35970"	1
2025-01-27T05:38:15.636Z	0	rayyan@rayyan.ai	141738291	"__SYSTEM__STAGE__35970"	1
2025-01-27T05:38:15.636Z	0	rayyan@rayyan.ai	141738304	"__SYSTEM__STAGE__35970"	1
2025-01-27T05:38:15.636Z	0	rayyan@rayyan.ai	141738447	"__SYSTEM__STAGE__35970"	1
2025-01-27T05:38:15.636Z	0	rayyan@rayyan.ai	141738455	"__SYSTEM__STAGE__35970"	1
2025-01-27T05:38:15.636Z	0	rayyan@rayyan.ai	141738468	"__SYSTEM__STAGE__35970"	1
2025-01-27T05:38:15.636Z	0	rayyan@rayyan.ai	141738471	"__SYSTEM__STAGE__35970"	1
2025-01-27T05:38:15.657Z	0	rayyan@rayyan.ai	141738474	"__SYSTEM__STAGE__35970"	1
2025-01-27T05:38:15.657Z	0	rayyan@rayyan.ai	141738479	"__SYSTEM__STAGE__35970"	1
2025-01-27T05:38:15.657Z	0	rayyan@rayyan.ai	141738481	"__SYSTEM__STAGE__35970"	1
2025-01-27T05:38:15.657Z	0	rayyan@rayyan.ai	141738482	"__SYSTEM__STAGE__35970"	1
2025-01-27T05:38:15.657Z	0	rayyan@rayyan.ai	141738485	"__SYSTEM__STAGE__35970"	1
2025-01-27T05:38:15.657Z	0	rayyan@rayyan.ai	141738493	"__SYSTEM__STAGE__35970"	1
2025-01-27T05:38:15.657Z	0	rayyan@rayyan.ai	141738505	"__SYSTEM__STAGE__35970"	1
2025-01-27T05:38:15.657Z	0	rayyan@rayyan.ai	141738510	"__SYSTEM__STAGE__35970"	1
2025-01-27T05:38:15.657Z	0	rayyan@rayyan.ai	141738512	"__SYSTEM__STAGE__35970"	1
2025-01-27T05:38:15.657Z	0	rayyan@rayyan.ai	141738513	"__SYSTEM__STAGE__35970"	1
2025-01-27T05:38:15.657Z	0	rayyan@rayyan.ai	141738515	"__SYSTEM__STAGE__35970"	1
2025-01-27T05:38:15.657Z	0	rayyan@rayyan.ai	141738521	"__SYSTEM__STAGE__35970"	1
2025-01-27T05:38:15.657Z	0	rayyan@rayyan.ai	141738523	"__SYSTEM__STAGE__35970"	1
2025-01-27T05:38:15.657Z	0	rayyan@rayyan.ai	141738527	"__SYSTEM__STAGE__35970"	1
2025-01-27T05:38:15.657Z	0	rayyan@rayyan.ai	141738539	"__SYSTEM__STAGE__35970"	1
2025-01-27T05:38:15.657Z	0	rayyan@rayyan.ai	141738540	"__SYSTEM__STAGE__35970"	1
2025-01-27T05:38:15.657Z	0	rayyan@rayyan.ai	141738612	"__SYSTEM__STAGE__35970"	1
2025-01-27T05:38:15.657Z	0	rayyan@rayyan.ai	141738624	"__SYSTEM__STAGE__35970"	1
2025-01-27T05:38:15.657Z	0	rayyan@rayyan.ai	141738746	"__SYSTEM__STAGE__35970"	1
2025-01-27T05:43:55.833Z	681843	paes.silva@pucpr.edu.br	141737943	included__SYSTEM__STAGE__35970	1
2025-01-27T05:49:09.453Z	681843	paes.silva@pucpr.edu.br	141737943	included__SYSTEM__STAGE__35970	1
2025-01-31T03:47:39.227Z	681843	paes.silva@pucpr.edu.br	141738237	included	1
2025-01-31T03:47:39.701Z	681843	paes.silva@pucpr.edu.br	141738237	included	1

## Sheet: Customization Excluded
created_at	user_id	user_email	article_id	key	value
2025-01-22T04:58:33.554Z	681843	paes.silva@pucpr.edu.br	141737983	included	1
2025-01-22T04:58:33.554Z	681843	paes.silva@pucpr.edu.br	141737991	included	1
2025-01-22T04:58:33.554Z	681843	paes.silva@pucpr.edu.br	141738009	included	1
2025-01-22T04:58:33.554Z	681843	paes.silva@pucpr.edu.br	141738010	included	1
2025-01-22T04:58:33.554Z	681843	paes.silva@pucpr.edu.br	141738015	included	1
2025-01-22T04:58:33.554Z	681843	paes.silva@pucpr.edu.br	141738034	included	1
2025-01-22T04:58:33.554Z	681843	paes.silva@pucpr.edu.br	141738059	included	1
2025-01-22T04:58:33.554Z	681843	paes.silva@pucpr.edu.br	141738071	included	1
2025-01-22T04:58:33.554Z	681843	paes.silva@pucpr.edu.br	141738078	included	1
2025-01-22T04:58:33.554Z	681843	paes.silva@pucpr.edu.br	141738264	included	1
2025-01-22T04:58:33.554Z	681843	paes.silva@pucpr.edu.br	141738450	included	1
2025-01-22T04:58:33.554Z	681843	paes.silva@pucpr.edu.br	141738453	included	1
2025-01-22T04:58:33.554Z	681843	paes.silva@pucpr.edu.br	141738465	included	1
2025-01-22T04:58:33.554Z	681843	paes.silva@pucpr.edu.br	141738476	included	1
2025-01-22T04:58:33.554Z	681843	paes.silva@pucpr.edu.br	141738483	included	1
2025-01-22T04:58:33.554Z	681843	paes.silva@pucpr.edu.br	141738489	included	1
2025-01-22T04:58:33.554Z	681843	paes.silva@pucpr.edu.br	141738498	included	1
2025-01-22T04:58:33.554Z	681843	paes.silva@pucpr.edu.br	141738607	included	1
2025-01-22T04:59:18.922Z	681843	paes.silva@pucpr.edu.br	141737981	included	1
2025-01-22T04:59:18.922Z	681843	paes.silva@pucpr.edu.br	141737993	included	1
2025-01-22T04:59:18.922Z	681843	paes.silva@pucpr.edu.br	141738008	included	1
2025-01-22T04:59:18.922Z	681843	paes.silva@pucpr.edu.br	141738013	included	1
2025-01-22T04:59:18.922Z	681843	paes.silva@pucpr.edu.br	141738021	included	1
2025-01-22T04:59:18.922Z	681843	paes.silva@pucpr.edu.br	141738024	included	1
2025-01-22T04:59:18.922Z	681843	paes.silva@pucpr.edu.br	141738041	included	1
2025-01-22T04:59:18.922Z	681843	paes.silva@pucpr.edu.br	141738052	included	1
2025-01-22T04:59:18.922Z	681843	paes.silva@pucpr.edu.br	141738054	included	1
2025-01-22T04:59:18.922Z	681843	paes.silva@pucpr.edu.br	141738062	included	1
2025-01-22T04:59:18.922Z	681843	paes.silva@pucpr.edu.br	141738079	included	1
2025-01-22T04:59:18.922Z	681843	paes.silva@pucpr.edu.br	141738480	included	1
2025-01-22T04:59:18.922Z	681843	paes.silva@pucpr.edu.br	141738488	included	1
2025-01-22T04:59:18.922Z	681843	paes.silva@pucpr.edu.br	141738511	included	1
2025-01-22T04:59:18.922Z	681843	paes.silva@pucpr.edu.br	141738535	included	1
2025-01-22T04:59:18.922Z	681843	paes.silva@pucpr.edu.br	141738536	included	1
2025-01-22T04:59:56.757Z	681843	paes.silva@pucpr.edu.br	141738297	included	1
2025-01-22T05:09:43.026Z	681843	paes.silva@pucpr.edu.br	141737998	included	1
2025-01-22T05:09:43.026Z	681843	paes.silva@pucpr.edu.br	141738014	included	1
2025-01-22T05:09:43.026Z	681843	paes.silva@pucpr.edu.br	141738040	included	1
2025-01-22T05:09:43.026Z	681843	paes.silva@pucpr.edu.br	141738049	included	1
2025-01-22T05:09:43.026Z	681843	paes.silva@pucpr.edu.br	141738061	included	1
2025-01-22T05:09:43.026Z	681843	paes.silva@pucpr.edu.br	141738067	included	1
2025-01-22T05:09:43.026Z	681843	paes.silva@pucpr.edu.br	141738140	included	1
2025-01-22T05:09:43.026Z	681843	paes.silva@pucpr.edu.br	141738175	included	1
2025-01-22T05:09:43.026Z	681843	paes.silva@pucpr.edu.br	141738199	included	1
2025-01-22T05:09:43.026Z	681843	paes.silva@pucpr.edu.br	141738230	included	1
2025-01-22T05:09:43.026Z	681843	paes.silva@pucpr.edu.br	141738258	included	1
2025-01-22T05:09:43.026Z	681843	paes.silva@pucpr.edu.br	141738275	included	1
2025-01-22T05:09:43.026Z	681843	paes.silva@pucpr.edu.br	141738442	included	1
2025-01-22T05:09:43.026Z	681843	paes.silva@pucpr.edu.br	141738454	included	1
2025-01-22T05:09:43.026Z	681843	paes.silva@pucpr.edu.br	141738461	included	1
2025-01-22T05:09:43.026Z	681843	paes.silva@pucpr.edu.br	141738472	included	1
2025-01-22T05:09:43.026Z	681843	paes.silva@pucpr.edu.br	141738478	included	1
2025-01-22T05:09:43.026Z	681843	paes.silva@pucpr.edu.br	141738486	included	1
2025-01-22T05:09:43.026Z	681843	paes.silva@pucpr.edu.br	141738487	included	1
2025-01-22T05:09:43.026Z	681843	paes.silva@pucpr.edu.br	141738497	included	1
2025-01-22T05:09:43.026Z	681843	paes.silva@pucpr.edu.br	141738499	included	1
2025-01-22T05:09:43.026Z	681843	paes.silva@pucpr.edu.br	141738508	included	1
2025-01-22T05:09:43.062Z	681843	paes.silva@pucpr.edu.br	141738522	included	1
2025-01-22T05:09:43.062Z	681843	paes.silva@pucpr.edu.br	141738533	included	1
2025-01-22T05:09:43.062Z	681843	paes.silva@pucpr.edu.br	141738541	included	1
2025-01-22T05:09:43.062Z	681843	paes.silva@pucpr.edu.br	141738581	included	1
2025-01-22T05:09:43.062Z	681843	paes.silva@pucpr.edu.br	141738623	included	1
2025-01-22T05:10:42.596Z	681843	paes.silva@pucpr.edu.br	141738276	included	1
2025-01-22T05:11:11.446Z	681843	paes.silva@pucpr.edu.br	141738276	included	1
2025-01-22T05:46:40.422Z	0	rayyan@rayyan.ai	141737981	"__SYSTEM__STAGE__35970"	1
2025-01-22T05:46:40.422Z	0	rayyan@rayyan.ai	141737983	"__SYSTEM__STAGE__35970"	1
2025-01-22T05:46:40.422Z	0	rayyan@rayyan.ai	141737991	"__SYSTEM__STAGE__35970"	1
2025-01-22T05:46:40.422Z	0	rayyan@rayyan.ai	141737993	"__SYSTEM__STAGE__35970"	1
2025-01-22T05:46:40.422Z	0	rayyan@rayyan.ai	141737998	"__SYSTEM__STAGE__35970"	1
2025-01-22T05:46:40.422Z	0	rayyan@rayyan.ai	141738008	"__SYSTEM__STAGE__35970"	1
2025-01-22T05:46:40.422Z	0	rayyan@rayyan.ai	141738009	"__SYSTEM__STAGE__35970"	1
2025-01-22T05:46:40.422Z	0	rayyan@rayyan.ai	141738010	"__SYSTEM__STAGE__35970"	1
2025-01-22T05:46:40.422Z	0	rayyan@rayyan.ai	141738013	"__SYSTEM__STAGE__35970"	1
2025-01-22T05:46:40.422Z	0	rayyan@rayyan.ai	141738014	"__SYSTEM__STAGE__35970"	1
2025-01-22T05:46:40.422Z	0	rayyan@rayyan.ai	141738015	"__SYSTEM__STAGE__35970"	1
2025-01-22T05:46:40.422Z	0	rayyan@rayyan.ai	141738021	"__SYSTEM__STAGE__35970"	1
2025-01-22T05:46:40.422Z	0	rayyan@rayyan.ai	141738024	"__SYSTEM__STAGE__35970"	1
2025-01-22T05:46:40.422Z	0	rayyan@rayyan.ai	141738034	"__SYSTEM__STAGE__35970"	1
2025-01-22T05:46:40.422Z	0	rayyan@rayyan.ai	141738040	"__SYSTEM__STAGE__35970"	1
2025-01-22T05:46:40.422Z	0	rayyan@rayyan.ai	141738041	"__SYSTEM__STAGE__35970"	1
2025-01-22T05:46:40.422Z	0	rayyan@rayyan.ai	141738049	"__SYSTEM__STAGE__35970"	1
2025-01-22T05:46:40.422Z	0	rayyan@rayyan.ai	141738052	"__SYSTEM__STAGE__35970"	1
2025-01-22T05:46:40.422Z	0	rayyan@rayyan.ai	141738054	"__SYSTEM__STAGE__35970"	1
2025-01-22T05:46:40.422Z	0	rayyan@rayyan.ai	141738059	"__SYSTEM__STAGE__35970"	1
2025-01-22T05:46:40.422Z	0	rayyan@rayyan.ai	141738061	"__SYSTEM__STAGE__35970"	1
2025-01-22T05:46:40.422Z	0	rayyan@rayyan.ai	141738062	"__SYSTEM__STAGE__35970"	1
2025-01-22T05:46:40.464Z	0	rayyan@rayyan.ai	141738067	"__SYSTEM__STAGE__35970"	1
2025-01-22T05:46:40.464Z	0	rayyan@rayyan.ai	141738071	"__SYSTEM__STAGE__35970"	1
2025-01-22T05:46:40.464Z	0	rayyan@rayyan.ai	141738078	"__SYSTEM__STAGE__35970"	1
2025-01-22T05:46:40.464Z	0	rayyan@rayyan.ai	141738079	"__SYSTEM__STAGE__35970"	1
2025-01-22T05:46:40.464Z	0	rayyan@rayyan.ai	141738140	"__SYSTEM__STAGE__35970"	1
2025-01-22T05:46:40.464Z	0	rayyan@rayyan.ai	141738175	"__SYSTEM__STAGE__35970"	1
2025-01-22T05:46:40.464Z	0	rayyan@rayyan.ai	141738199	"__SYSTEM__STAGE__35970"	1
2025-01-22T05:46:40.464Z	0	rayyan@rayyan.ai	141738230	"__SYSTEM__STAGE__35970"	1
2025-01-22T05:46:40.464Z	0	rayyan@rayyan.ai	141738258	"__SYSTEM__STAGE__35970"	1
2025-01-22T05:46:40.464Z	0	rayyan@rayyan.ai	141738264	"__SYSTEM__STAGE__35970"	1
2025-01-22T05:46:40.464Z	0	rayyan@rayyan.ai	141738275	"__SYSTEM__STAGE__35970"	1
2025-01-22T05:46:40.464Z	0	rayyan@rayyan.ai	141738276	"__SYSTEM__STAGE__35970"	1
2025-01-22T05:46:40.464Z	0	rayyan@rayyan.ai	141738297	"__SYSTEM__STAGE__35970"	1
2025-01-22T05:46:40.464Z	0	rayyan@rayyan.ai	141738442	"__SYSTEM__STAGE__35970"	1
2025-01-22T05:46:40.464Z	0	rayyan@rayyan.ai	141738450	"__SYSTEM__STAGE__35970"	1
2025-01-22T05:46:40.464Z	0	rayyan@rayyan.ai	141738453	"__SYSTEM__STAGE__35970"	1
2025-01-22T05:46:40.464Z	0	rayyan@rayyan.ai	141738454	"__SYSTEM__STAGE__35970"	1
2025-01-22T05:46:40.464Z	0	rayyan@rayyan.ai	141738461	"__SYSTEM__STAGE__35970"	1
2025-01-22T05:46:40.464Z	0	rayyan@rayyan.ai	141738465	"__SYSTEM__STAGE__35970"	1
2025-01-22T05:46:40.464Z	0	rayyan@rayyan.ai	141738472	"__SYSTEM__STAGE__35970"	1
2025-01-22T05:46:40.502Z	0	rayyan@rayyan.ai	141738476	"__SYSTEM__STAGE__35970"	1
2025-01-22T05:46:40.502Z	0	rayyan@rayyan.ai	141738478	"__SYSTEM__STAGE__35970"	1
2025-01-22T05:46:40.502Z	0	rayyan@rayyan.ai	141738480	"__SYSTEM__STAGE__35970"	1
2025-01-22T05:46:40.502Z	0	rayyan@rayyan.ai	141738483	"__SYSTEM__STAGE__35970"	1
2025-01-22T05:46:40.502Z	0	rayyan@rayyan.ai	141738486	"__SYSTEM__STAGE__35970"	1
2025-01-22T05:46:40.502Z	0	rayyan@rayyan.ai	141738487	"__SYSTEM__STAGE__35970"	1
2025-01-22T05:46:40.502Z	0	rayyan@rayyan.ai	141738488	"__SYSTEM__STAGE__35970"	1
2025-01-22T05:46:40.502Z	0	rayyan@rayyan.ai	141738489	"__SYSTEM__STAGE__35970"	1
2025-01-22T05:46:40.502Z	0	rayyan@rayyan.ai	141738497	"__SYSTEM__STAGE__35970"	1
2025-01-22T05:46:40.502Z	0	rayyan@rayyan.ai	141738498	"__SYSTEM__STAGE__35970"	1
2025-01-22T05:46:40.502Z	0	rayyan@rayyan.ai	141738499	"__SYSTEM__STAGE__35970"	1
2025-01-22T05:46:40.502Z	0	rayyan@rayyan.ai	141738508	"__SYSTEM__STAGE__35970"	1
2025-01-22T05:46:40.502Z	0	rayyan@rayyan.ai	141738511	"__SYSTEM__STAGE__35970"	1
2025-01-22T05:46:40.502Z	0	rayyan@rayyan.ai	141738522	"__SYSTEM__STAGE__35970"	1
2025-01-22T05:46:40.502Z	0	rayyan@rayyan.ai	141738533	"__SYSTEM__STAGE__35970"	1
2025-01-22T05:46:40.502Z	0	rayyan@rayyan.ai	141738535	"__SYSTEM__STAGE__35970"	1
2025-01-22T05:46:40.502Z	0	rayyan@rayyan.ai	141738536	"__SYSTEM__STAGE__35970"	1
2025-01-22T05:46:40.502Z	0	rayyan@rayyan.ai	141738541	"__SYSTEM__STAGE__35970"	1
2025-01-22T05:46:40.502Z	0	rayyan@rayyan.ai	141738581	"__SYSTEM__STAGE__35970"	1
2025-01-22T05:46:40.502Z	0	rayyan@rayyan.ai	141738607	"__SYSTEM__STAGE__35970"	1
2025-01-22T05:46:40.502Z	0	rayyan@rayyan.ai	141738623	"__SYSTEM__STAGE__35970"	1
2025-01-22T05:46:40.703Z	0	rayyan@rayyan.ai	141737981	"__SYSTEM__STAGE__35970"	1
2025-01-22T05:46:40.703Z	0	rayyan@rayyan.ai	141737983	"__SYSTEM__STAGE__35970"	1
2025-01-22T05:46:40.703Z	0	rayyan@rayyan.ai	141737991	"__SYSTEM__STAGE__35970"	1
2025-01-22T05:46:40.703Z	0	rayyan@rayyan.ai	141737993	"__SYSTEM__STAGE__35970"	1
2025-01-22T05:46:40.703Z	0	rayyan@rayyan.ai	141737998	"__SYSTEM__STAGE__35970"	1
2025-01-22T05:46:40.703Z	0	rayyan@rayyan.ai	141738008	"__SYSTEM__STAGE__35970"	1
2025-01-22T05:46:40.703Z	0	rayyan@rayyan.ai	141738009	"__SYSTEM__STAGE__35970"	1
2025-01-22T05:46:40.703Z	0	rayyan@rayyan.ai	141738010	"__SYSTEM__STAGE__35970"	1
2025-01-22T05:46:40.703Z	0	rayyan@rayyan.ai	141738013	"__SYSTEM__STAGE__35970"	1
2025-01-22T05:46:40.703Z	0	rayyan@rayyan.ai	141738014	"__SYSTEM__STAGE__35970"	1
2025-01-22T05:46:40.703Z	0	rayyan@rayyan.ai	141738015	"__SYSTEM__STAGE__35970"	1
2025-01-22T05:46:40.703Z	0	rayyan@rayyan.ai	141738021	"__SYSTEM__STAGE__35970"	1
2025-01-22T05:46:40.703Z	0	rayyan@rayyan.ai	141738024	"__SYSTEM__STAGE__35970"	1
2025-01-22T05:46:40.703Z	0	rayyan@rayyan.ai	141738034	"__SYSTEM__STAGE__35970"	1
2025-01-22T05:46:40.703Z	0	rayyan@rayyan.ai	141738040	"__SYSTEM__STAGE__35970"	1
2025-01-22T05:46:40.703Z	0	rayyan@rayyan.ai	141738041	"__SYSTEM__STAGE__35970"	1
2025-01-22T05:46:40.703Z	0	rayyan@rayyan.ai	141738049	"__SYSTEM__STAGE__35970"	1
2025-01-22T05:46:40.703Z	0	rayyan@rayyan.ai	141738052	"__SYSTEM__STAGE__35970"	1
2025-01-22T05:46:40.703Z	0	rayyan@rayyan.ai	141738054	"__SYSTEM__STAGE__35970"	1
2025-01-22T05:46:40.703Z	0	rayyan@rayyan.ai	141738059	"__SYSTEM__STAGE__35970"	1
2025-01-22T05:46:40.703Z	0	rayyan@rayyan.ai	141738061	"__SYSTEM__STAGE__35970"	1
2025-01-22T05:46:40.703Z	0	rayyan@rayyan.ai	141738062	"__SYSTEM__STAGE__35970"	1
2025-01-22T05:46:40.728Z	0	rayyan@rayyan.ai	141738067	"__SYSTEM__STAGE__35970"	1
2025-01-22T05:46:40.728Z	0	rayyan@rayyan.ai	141738071	"__SYSTEM__STAGE__35970"	1
2025-01-22T05:46:40.728Z	0	rayyan@rayyan.ai	141738078	"__SYSTEM__STAGE__35970"	1
2025-01-22T05:46:40.728Z	0	rayyan@rayyan.ai	141738079	"__SYSTEM__STAGE__35970"	1
2025-01-22T05:46:40.728Z	0	rayyan@rayyan.ai	141738140	"__SYSTEM__STAGE__35970"	1
2025-01-22T05:46:40.728Z	0	rayyan@rayyan.ai	141738175	"__SYSTEM__STAGE__35970"	1
2025-01-22T05:46:40.728Z	0	rayyan@rayyan.ai	141738199	"__SYSTEM__STAGE__35970"	1
2025-01-22T05:46:40.728Z	0	rayyan@rayyan.ai	141738230	"__SYSTEM__STAGE__35970"	1
2025-01-22T05:46:40.728Z	0	rayyan@rayyan.ai	141738258	"__SYSTEM__STAGE__35970"	1
2025-01-22T05:46:40.728Z	0	rayyan@rayyan.ai	141738264	"__SYSTEM__STAGE__35970"	1
2025-01-22T05:46:40.728Z	0	rayyan@rayyan.ai	141738275	"__SYSTEM__STAGE__35970"	1
2025-01-22T05:46:40.728Z	0	rayyan@rayyan.ai	141738276	"__SYSTEM__STAGE__35970"	1
2025-01-22T05:46:40.728Z	0	rayyan@rayyan.ai	141738297	"__SYSTEM__STAGE__35970"	1
2025-01-22T05:46:40.728Z	0	rayyan@rayyan.ai	141738442	"__SYSTEM__STAGE__35970"	1
2025-01-22T05:46:40.728Z	0	rayyan@rayyan.ai	141738450	"__SYSTEM__STAGE__35970"	1
2025-01-22T05:46:40.728Z	0	rayyan@rayyan.ai	141738453	"__SYSTEM__STAGE__35970"	1
2025-01-22T05:46:40.728Z	0	rayyan@rayyan.ai	141738454	"__SYSTEM__STAGE__35970"	1
2025-01-22T05:46:40.728Z	0	rayyan@rayyan.ai	141738461	"__SYSTEM__STAGE__35970"	1
2025-01-22T05:46:40.728Z	0	rayyan@rayyan.ai	141738465	"__SYSTEM__STAGE__35970"	1
2025-01-22T05:46:40.728Z	0	rayyan@rayyan.ai	141738472	"__SYSTEM__STAGE__35970"	1
2025-01-22T05:46:40.748Z	0	rayyan@rayyan.ai	141738476	"__SYSTEM__STAGE__35970"	1
2025-01-22T05:46:40.748Z	0	rayyan@rayyan.ai	141738478	"__SYSTEM__STAGE__35970"	1
2025-01-22T05:46:40.748Z	0	rayyan@rayyan.ai	141738480	"__SYSTEM__STAGE__35970"	1
2025-01-22T05:46:40.748Z	0	rayyan@rayyan.ai	141738483	"__SYSTEM__STAGE__35970"	1
2025-01-22T05:46:40.748Z	0	rayyan@rayyan.ai	141738486	"__SYSTEM__STAGE__35970"	1
2025-01-22T05:46:40.748Z	0	rayyan@rayyan.ai	141738487	"__SYSTEM__STAGE__35970"	1
2025-01-22T05:46:40.748Z	0	rayyan@rayyan.ai	141738488	"__SYSTEM__STAGE__35970"	1
2025-01-22T05:46:40.748Z	0	rayyan@rayyan.ai	141738489	"__SYSTEM__STAGE__35970"	1
2025-01-22T05:46:40.748Z	0	rayyan@rayyan.ai	141738497	"__SYSTEM__STAGE__35970"	1
2025-01-22T05:46:40.748Z	0	rayyan@rayyan.ai	141738498	"__SYSTEM__STAGE__35970"	1
2025-01-22T05:46:40.748Z	0	rayyan@rayyan.ai	141738499	"__SYSTEM__STAGE__35970"	1
2025-01-22T05:46:40.748Z	0	rayyan@rayyan.ai	141738508	"__SYSTEM__STAGE__35970"	1
2025-01-22T05:46:40.748Z	0	rayyan@rayyan.ai	141738511	"__SYSTEM__STAGE__35970"	1
2025-01-22T05:46:40.748Z	0	rayyan@rayyan.ai	141738522	"__SYSTEM__STAGE__35970"	1
2025-01-22T05:46:40.748Z	0	rayyan@rayyan.ai	141738533	"__SYSTEM__STAGE__35970"	1
2025-01-22T05:46:40.748Z	0	rayyan@rayyan.ai	141738535	"__SYSTEM__STAGE__35970"	1
2025-01-22T05:46:40.748Z	0	rayyan@rayyan.ai	141738536	"__SYSTEM__STAGE__35970"	1
2025-01-22T05:46:40.748Z	0	rayyan@rayyan.ai	141738541	"__SYSTEM__STAGE__35970"	1
2025-01-22T05:46:40.748Z	0	rayyan@rayyan.ai	141738581	"__SYSTEM__STAGE__35970"	1
2025-01-22T05:46:40.748Z	0	rayyan@rayyan.ai	141738607	"__SYSTEM__STAGE__35970"	1
2025-01-22T05:46:40.748Z	0	rayyan@rayyan.ai	141738623	"__SYSTEM__STAGE__35970"	1
2025-01-25T06:09:11.278Z	0	rayyan@rayyan.ai	141737981	"__SYSTEM__STAGE__35970"	1
2025-01-25T06:09:11.278Z	0	rayyan@rayyan.ai	141737983	"__SYSTEM__STAGE__35970"	1
2025-01-25T06:09:11.278Z	0	rayyan@rayyan.ai	141737991	"__SYSTEM__STAGE__35970"	1
2025-01-25T06:09:11.278Z	0	rayyan@rayyan.ai	141737993	"__SYSTEM__STAGE__35970"	1
2025-01-25T06:09:11.278Z	0	rayyan@rayyan.ai	141737998	"__SYSTEM__STAGE__35970"	1
2025-01-25T06:09:11.278Z	0	rayyan@rayyan.ai	141738008	"__SYSTEM__STAGE__35970"	1
2025-01-25T06:09:11.278Z	0	rayyan@rayyan.ai	141738009	"__SYSTEM__STAGE__35970"	1
2025-01-25T06:09:11.278Z	0	rayyan@rayyan.ai	141738010	"__SYSTEM__STAGE__35970"	1
2025-01-25T06:09:11.278Z	0	rayyan@rayyan.ai	141738013	"__SYSTEM__STAGE__35970"	1
2025-01-25T06:09:11.278Z	0	rayyan@rayyan.ai	141738014	"__SYSTEM__STAGE__35970"	1
2025-01-25T06:09:11.278Z	0	rayyan@rayyan.ai	141738015	"__SYSTEM__STAGE__35970"	1
2025-01-25T06:09:11.278Z	0	rayyan@rayyan.ai	141738021	"__SYSTEM__STAGE__35970"	1
2025-01-25T06:09:11.278Z	0	rayyan@rayyan.ai	141738024	"__SYSTEM__STAGE__35970"	1
2025-01-25T06:09:11.278Z	0	rayyan@rayyan.ai	141738034	"__SYSTEM__STAGE__35970"	1
2025-01-25T06:09:11.278Z	0	rayyan@rayyan.ai	141738040	"__SYSTEM__STAGE__35970"	1
2025-01-25T06:09:11.278Z	0	rayyan@rayyan.ai	141738041	"__SYSTEM__STAGE__35970"	1
2025-01-25T06:09:11.278Z	0	rayyan@rayyan.ai	141738049	"__SYSTEM__STAGE__35970"	1
2025-01-25T06:09:11.278Z	0	rayyan@rayyan.ai	141738052	"__SYSTEM__STAGE__35970"	1
2025-01-25T06:09:11.278Z	0	rayyan@rayyan.ai	141738054	"__SYSTEM__STAGE__35970"	1
2025-01-25T06:09:11.278Z	0	rayyan@rayyan.ai	141738059	"__SYSTEM__STAGE__35970"	1
2025-01-25T06:09:11.278Z	0	rayyan@rayyan.ai	141738061	"__SYSTEM__STAGE__35970"	1
2025-01-25T06:09:11.278Z	0	rayyan@rayyan.ai	141738062	"__SYSTEM__STAGE__35970"	1
2025-01-25T06:09:11.354Z	0	rayyan@rayyan.ai	141738067	"__SYSTEM__STAGE__35970"	1
2025-01-25T06:09:11.354Z	0	rayyan@rayyan.ai	141738071	"__SYSTEM__STAGE__35970"	1
2025-01-25T06:09:11.354Z	0	rayyan@rayyan.ai	141738078	"__SYSTEM__STAGE__35970"	1
2025-01-25T06:09:11.354Z	0	rayyan@rayyan.ai	141738079	"__SYSTEM__STAGE__35970"	1
2025-01-25T06:09:11.354Z	0	rayyan@rayyan.ai	141738140	"__SYSTEM__STAGE__35970"	1
2025-01-25T06:09:11.354Z	0	rayyan@rayyan.ai	141738175	"__SYSTEM__STAGE__35970"	1
2025-01-25T06:09:11.354Z	0	rayyan@rayyan.ai	141738199	"__SYSTEM__STAGE__35970"	1
2025-01-25T06:09:11.354Z	0	rayyan@rayyan.ai	141738230	"__SYSTEM__STAGE__35970"	1
2025-01-25T06:09:11.354Z	0	rayyan@rayyan.ai	141738258	"__SYSTEM__STAGE__35970"	1
2025-01-25T06:09:11.354Z	0	rayyan@rayyan.ai	141738264	"__SYSTEM__STAGE__35970"	1
2025-01-25T06:09:11.354Z	0	rayyan@rayyan.ai	141738275	"__SYSTEM__STAGE__35970"	1
2025-01-25T06:09:11.354Z	0	rayyan@rayyan.ai	141738276	"__SYSTEM__STAGE__35970"	1
2025-01-25T06:09:11.354Z	0	rayyan@rayyan.ai	141738297	"__SYSTEM__STAGE__35970"	1
2025-01-25T06:09:11.354Z	0	rayyan@rayyan.ai	141738442	"__SYSTEM__STAGE__35970"	1
2025-01-25T06:09:11.354Z	0	rayyan@rayyan.ai	141738450	"__SYSTEM__STAGE__35970"	1
2025-01-25T06:09:11.354Z	0	rayyan@rayyan.ai	141738453	"__SYSTEM__STAGE__35970"	1
2025-01-25T06:09:11.354Z	0	rayyan@rayyan.ai	141738454	"__SYSTEM__STAGE__35970"	1
2025-01-25T06:09:11.354Z	0	rayyan@rayyan.ai	141738461	"__SYSTEM__STAGE__35970"	1
2025-01-25T06:09:11.354Z	0	rayyan@rayyan.ai	141738465	"__SYSTEM__STAGE__35970"	1
2025-01-25T06:09:11.354Z	0	rayyan@rayyan.ai	141738472	"__SYSTEM__STAGE__35970"	1
2025-01-25T06:09:11.382Z	0	rayyan@rayyan.ai	141738476	"__SYSTEM__STAGE__35970"	1
2025-01-25T06:09:11.382Z	0	rayyan@rayyan.ai	141738478	"__SYSTEM__STAGE__35970"	1
2025-01-25T06:09:11.382Z	0	rayyan@rayyan.ai	141738480	"__SYSTEM__STAGE__35970"	1
2025-01-25T06:09:11.382Z	0	rayyan@rayyan.ai	141738483	"__SYSTEM__STAGE__35970"	1
2025-01-25T06:09:11.382Z	0	rayyan@rayyan.ai	141738486	"__SYSTEM__STAGE__35970"	1
2025-01-25T06:09:11.382Z	0	rayyan@rayyan.ai	141738487	"__SYSTEM__STAGE__35970"	1
2025-01-25T06:09:11.382Z	0	rayyan@rayyan.ai	141738488	"__SYSTEM__STAGE__35970"	1
2025-01-25T06:09:11.382Z	0	rayyan@rayyan.ai	141738489	"__SYSTEM__STAGE__35970"	1
2025-01-25T06:09:11.382Z	0	rayyan@rayyan.ai	141738497	"__SYSTEM__STAGE__35970"	1
2025-01-25T06:09:11.382Z	0	rayyan@rayyan.ai	141738498	"__SYSTEM__STAGE__35970"	1
2025-01-25T06:09:11.382Z	0	rayyan@rayyan.ai	141738499	"__SYSTEM__STAGE__35970"	1
2025-01-25T06:09:11.382Z	0	rayyan@rayyan.ai	141738508	"__SYSTEM__STAGE__35970"	1
2025-01-25T06:09:11.382Z	0	rayyan@rayyan.ai	141738511	"__SYSTEM__STAGE__35970"	1
2025-01-25T06:09:11.382Z	0	rayyan@rayyan.ai	141738522	"__SYSTEM__STAGE__35970"	1
2025-01-25T06:09:11.382Z	0	rayyan@rayyan.ai	141738533	"__SYSTEM__STAGE__35970"	1
2025-01-25T06:09:11.382Z	0	rayyan@rayyan.ai	141738535	"__SYSTEM__STAGE__35970"	1
2025-01-25T06:09:11.382Z	0	rayyan@rayyan.ai	141738536	"__SYSTEM__STAGE__35970"	1
2025-01-25T06:09:11.382Z	0	rayyan@rayyan.ai	141738541	"__SYSTEM__STAGE__35970"	1
2025-01-25T06:09:11.382Z	0	rayyan@rayyan.ai	141738581	"__SYSTEM__STAGE__35970"	1
2025-01-25T06:09:11.382Z	0	rayyan@rayyan.ai	141738607	"__SYSTEM__STAGE__35970"	1
2025-01-25T06:09:11.382Z	0	rayyan@rayyan.ai	141738623	"__SYSTEM__STAGE__35970"	1
2025-01-25T06:12:23.368Z	681843	paes.silva@pucpr.edu.br	141737981	"__EXR__wrong study design"	1
2025-01-25T06:12:23.380Z	681843	paes.silva@pucpr.edu.br	141737981	included__SYSTEM__STAGE__35970	-1
2025-01-25T06:12:29.260Z	681843	paes.silva@pucpr.edu.br	141737981	included__SYSTEM__STAGE__35970	-1
2025-01-25T06:15:24.910Z	681843	paes.silva@pucpr.edu.br	141737983	"__EXR__wrong drug"	1
2025-01-25T06:15:24.924Z	681843	paes.silva@pucpr.edu.br	141737983	included__SYSTEM__STAGE__35970	-1
2025-01-25T06:15:46.722Z	681843	paes.silva@pucpr.edu.br	141737983	note-10185090	1
2025-01-25T06:15:48.942Z	681843	paes.silva@pucpr.edu.br	141737983	included__SYSTEM__STAGE__35970	-1
2025-01-25T06:32:54.957Z	681843	paes.silva@pucpr.edu.br	141737991	included__SYSTEM__STAGE__35970	-1
2025-01-25T06:33:18.759Z	681843	paes.silva@pucpr.edu.br	141737993	included__SYSTEM__STAGE__35970	-1
2025-01-25T06:45:56.718Z	681843	paes.silva@pucpr.edu.br	141737998	included__SYSTEM__STAGE__35970	-1
2025-01-25T06:46:01.849Z	681843	paes.silva@pucpr.edu.br	141737998	note-10185182	1
2025-01-25T06:55:24.033Z	681843	paes.silva@pucpr.edu.br	141738008	"__EXR__wrong drug"	1
2025-01-25T06:55:24.046Z	681843	paes.silva@pucpr.edu.br	141738008	included__SYSTEM__STAGE__35970	-1
2025-01-25T06:55:24.060Z	681843	paes.silva@pucpr.edu.br	141738008	"__EXR__wrong publication type"	deleted
2025-01-25T07:02:15.693Z	681843	paes.silva@pucpr.edu.br	141738009	included__SYSTEM__STAGE__35970	-1
2025-01-25T07:03:04.254Z	681843	paes.silva@pucpr.edu.br	141738010	note-10185208	1
2025-01-25T07:03:14.294Z	681843	paes.silva@pucpr.edu.br	141738010	"__EXR__wrong study design"	1
2025-01-25T07:03:14.304Z	681843	paes.silva@pucpr.edu.br	141738010	included__SYSTEM__STAGE__35970	-1
2025-01-25T07:04:50.352Z	681843	paes.silva@pucpr.edu.br	141738013	note-10185211	1
2025-01-25T07:04:51.954Z	681843	paes.silva@pucpr.edu.br	141738013	"__EXR__wrong drug"	1
2025-01-25T07:04:51.964Z	681843	paes.silva@pucpr.edu.br	141738013	included__SYSTEM__STAGE__35970	-1
2025-01-25T07:06:25.490Z	681843	paes.silva@pucpr.edu.br	141738014	note-10185217	1
2025-01-25T07:06:33.599Z	681843	paes.silva@pucpr.edu.br	141738014	"__EXR__wrong publication type"	1
2025-01-25T07:06:33.609Z	681843	paes.silva@pucpr.edu.br	141738014	included__SYSTEM__STAGE__35970	-1
2025-01-25T07:07:59.548Z	681843	paes.silva@pucpr.edu.br	141738015	included__SYSTEM__STAGE__35970	-1
2025-01-25T07:13:51.963Z	681843	paes.silva@pucpr.edu.br	141738021	note-10185235	1
2025-01-25T07:14:07.729Z	681843	paes.silva@pucpr.edu.br	141738021	included__SYSTEM__STAGE__35970	-1
2025-01-25T07:14:25.084Z	681843	paes.silva@pucpr.edu.br	141738049	"__EXR__wrong population"	1
2025-01-25T07:14:25.094Z	681843	paes.silva@pucpr.edu.br	141738049	included__SYSTEM__STAGE__35970	-1
2025-01-25T07:14:50.826Z	681843	paes.silva@pucpr.edu.br	141738021	"__EXR__wrong outcome"	1
2025-01-25T07:14:50.835Z	681843	paes.silva@pucpr.edu.br	141738021	included__SYSTEM__STAGE__35970	-1
2025-01-25T07:14:50.847Z	681843	paes.silva@pucpr.edu.br	141738021	"__EXR__wrong population"	1
2025-01-25T07:14:50.857Z	681843	paes.silva@pucpr.edu.br	141738021	included__SYSTEM__STAGE__35970	-1
2025-01-25T07:19:42.457Z	681843	paes.silva@pucpr.edu.br	141738052	"__EXR__wrong study design"	1
2025-01-25T07:19:42.467Z	681843	paes.silva@pucpr.edu.br	141738052	included__SYSTEM__STAGE__35970	-1
2025-01-25T07:23:53.286Z	681843	paes.silva@pucpr.edu.br	141738054	"__EXR__wrong publication type"	1
2025-01-25T07:23:53.299Z	681843	paes.silva@pucpr.edu.br	141738054	included__SYSTEM__STAGE__35970	-1
2025-01-25T07:23:53.314Z	681843	paes.silva@pucpr.edu.br	141738054	"__EXR__wrong study design"	1
2025-01-25T07:23:53.325Z	681843	paes.silva@pucpr.edu.br	141738054	included__SYSTEM__STAGE__35970	-1
2025-01-25T07:27:03.905Z	681843	paes.silva@pucpr.edu.br	141738024	"__EXR__wrong population"	1
2025-01-25T07:27:03.916Z	681843	paes.silva@pucpr.edu.br	141738024	included__SYSTEM__STAGE__35970	-1
2025-01-25T07:27:03.929Z	681843	paes.silva@pucpr.edu.br	141738024	"__EXR__wrong study design"	1
2025-01-25T07:27:03.940Z	681843	paes.silva@pucpr.edu.br	141738024	included__SYSTEM__STAGE__35970	-1
2025-01-25T07:44:06.167Z	681843	paes.silva@pucpr.edu.br	141738034	"__EXR__wrong population"	1
2025-01-25T07:44:06.179Z	681843	paes.silva@pucpr.edu.br	141738034	included__SYSTEM__STAGE__35970	-1
2025-01-25T07:54:01.272Z	681843	paes.silva@pucpr.edu.br	141738040	"__EXR__wrong drug"	1
2025-01-25T07:54:01.282Z	681843	paes.silva@pucpr.edu.br	141738040	included__SYSTEM__STAGE__35970	-1
2025-01-25T08:00:37.987Z	681843	paes.silva@pucpr.edu.br	141738041	note-10185348	1
2025-01-25T08:00:39.233Z	681843	paes.silva@pucpr.edu.br	141738041	included__SYSTEM__STAGE__35970	-1
2025-01-25T08:09:04.216Z	681843	paes.silva@pucpr.edu.br	141738059	included__SYSTEM__STAGE__35970	-1
2025-01-25T08:09:26.614Z	681843	paes.silva@pucpr.edu.br	141738061	"__EXR__wrong drug"	1
2025-01-25T08:09:26.627Z	681843	paes.silva@pucpr.edu.br	141738061	included__SYSTEM__STAGE__35970	-1
2025-01-25T08:09:26.640Z	681843	paes.silva@pucpr.edu.br	141738061	"__EXR__wrong population"	deleted
2025-01-25T08:10:02.252Z	681843	paes.silva@pucpr.edu.br	141738062	"__EXR__wrong study design"	1
2025-01-25T08:10:02.261Z	681843	paes.silva@pucpr.edu.br	141738062	included__SYSTEM__STAGE__35970	-1
2025-01-25T08:10:02.273Z	681843	paes.silva@pucpr.edu.br	141738062	"__EXR__wrong publication type"	deleted
2025-01-25T08:49:10.491Z	681843	paes.silva@pucpr.edu.br	141737981	included__SYSTEM__STAGE__35970	-1
2025-01-25T08:49:11.517Z	681843	paes.silva@pucpr.edu.br	141737981	included__SYSTEM__STAGE__35970	-1
2025-01-25T08:55:22.913Z	681843	paes.silva@pucpr.edu.br	141738461	"__EXR__wrong drug"	1
2025-01-25T08:55:22.927Z	681843	paes.silva@pucpr.edu.br	141738461	included__SYSTEM__STAGE__35970	-1
2025-01-25T08:55:26.486Z	681843	paes.silva@pucpr.edu.br	141738461	included__SYSTEM__STAGE__35970	-1
2025-01-25T08:55:27.783Z	681843	paes.silva@pucpr.edu.br	141738461	included__SYSTEM__STAGE__35970	-1
2025-01-27T01:48:39.116Z	681843	paes.silva@pucpr.edu.br	141738067	"__EXR__wrong drug"	1
2025-01-27T01:48:39.132Z	681843	paes.silva@pucpr.edu.br	141738067	included__SYSTEM__STAGE__35970	-1
2025-01-27T01:53:00.689Z	0	rayyan@rayyan.ai	141737981	"__SYSTEM__STAGE__35970"	1
2025-01-27T01:53:00.689Z	0	rayyan@rayyan.ai	141737983	"__SYSTEM__STAGE__35970"	1
2025-01-27T01:53:00.689Z	0	rayyan@rayyan.ai	141737991	"__SYSTEM__STAGE__35970"	1
2025-01-27T01:53:00.689Z	0	rayyan@rayyan.ai	141737993	"__SYSTEM__STAGE__35970"	1
2025-01-27T01:53:00.689Z	0	rayyan@rayyan.ai	141737998	"__SYSTEM__STAGE__35970"	1
2025-01-27T01:53:00.689Z	0	rayyan@rayyan.ai	141738008	"__SYSTEM__STAGE__35970"	1
2025-01-27T01:53:00.689Z	0	rayyan@rayyan.ai	141738009	"__SYSTEM__STAGE__35970"	1
2025-01-27T01:53:00.689Z	0	rayyan@rayyan.ai	141738010	"__SYSTEM__STAGE__35970"	1
2025-01-27T01:53:00.689Z	0	rayyan@rayyan.ai	141738013	"__SYSTEM__STAGE__35970"	1
2025-01-27T01:53:00.689Z	0	rayyan@rayyan.ai	141738014	"__SYSTEM__STAGE__35970"	1
2025-01-27T01:53:00.689Z	0	rayyan@rayyan.ai	141738015	"__SYSTEM__STAGE__35970"	1
2025-01-27T01:53:00.689Z	0	rayyan@rayyan.ai	141738021	"__SYSTEM__STAGE__35970"	1
2025-01-27T01:53:00.689Z	0	rayyan@rayyan.ai	141738024	"__SYSTEM__STAGE__35970"	1
2025-01-27T01:53:00.689Z	0	rayyan@rayyan.ai	141738034	"__SYSTEM__STAGE__35970"	1
2025-01-27T01:53:00.689Z	0	rayyan@rayyan.ai	141738040	"__SYSTEM__STAGE__35970"	1
2025-01-27T01:53:00.689Z	0	rayyan@rayyan.ai	141738041	"__SYSTEM__STAGE__35970"	1
2025-01-27T01:53:00.689Z	0	rayyan@rayyan.ai	141738049	"__SYSTEM__STAGE__35970"	1
2025-01-27T01:53:00.689Z	0	rayyan@rayyan.ai	141738052	"__SYSTEM__STAGE__35970"	1
2025-01-27T01:53:00.689Z	0	rayyan@rayyan.ai	141738054	"__SYSTEM__STAGE__35970"	1
2025-01-27T01:53:00.689Z	0	rayyan@rayyan.ai	141738059	"__SYSTEM__STAGE__35970"	1
2025-01-27T01:53:00.689Z	0	rayyan@rayyan.ai	141738061	"__SYSTEM__STAGE__35970"	1
2025-01-27T01:53:00.689Z	0	rayyan@rayyan.ai	141738062	"__SYSTEM__STAGE__35970"	1
2025-01-27T01:53:00.771Z	0	rayyan@rayyan.ai	141738067	"__SYSTEM__STAGE__35970"	1
2025-01-27T01:53:00.771Z	0	rayyan@rayyan.ai	141738071	"__SYSTEM__STAGE__35970"	1
2025-01-27T01:53:00.771Z	0	rayyan@rayyan.ai	141738078	"__SYSTEM__STAGE__35970"	1
2025-01-27T01:53:00.771Z	0	rayyan@rayyan.ai	141738079	"__SYSTEM__STAGE__35970"	1
2025-01-27T01:53:00.771Z	0	rayyan@rayyan.ai	141738140	"__SYSTEM__STAGE__35970"	1
2025-01-27T01:53:00.771Z	0	rayyan@rayyan.ai	141738175	"__SYSTEM__STAGE__35970"	1
2025-01-27T01:53:00.771Z	0	rayyan@rayyan.ai	141738199	"__SYSTEM__STAGE__35970"	1
2025-01-27T01:53:00.771Z	0	rayyan@rayyan.ai	141738230	"__SYSTEM__STAGE__35970"	1
2025-01-27T01:53:00.771Z	0	rayyan@rayyan.ai	141738258	"__SYSTEM__STAGE__35970"	1
2025-01-27T01:53:00.771Z	0	rayyan@rayyan.ai	141738264	"__SYSTEM__STAGE__35970"	1
2025-01-27T01:53:00.771Z	0	rayyan@rayyan.ai	141738275	"__SYSTEM__STAGE__35970"	1
2025-01-27T01:53:00.771Z	0	rayyan@rayyan.ai	141738276	"__SYSTEM__STAGE__35970"	1
2025-01-27T01:53:00.771Z	0	rayyan@rayyan.ai	141738297	"__SYSTEM__STAGE__35970"	1
2025-01-27T01:53:00.771Z	0	rayyan@rayyan.ai	141738442	"__SYSTEM__STAGE__35970"	1
2025-01-27T01:53:00.771Z	0	rayyan@rayyan.ai	141738450	"__SYSTEM__STAGE__35970"	1
2025-01-27T01:53:00.771Z	0	rayyan@rayyan.ai	141738453	"__SYSTEM__STAGE__35970"	1
2025-01-27T01:53:00.771Z	0	rayyan@rayyan.ai	141738454	"__SYSTEM__STAGE__35970"	1
2025-01-27T01:53:00.771Z	0	rayyan@rayyan.ai	141738461	"__SYSTEM__STAGE__35970"	1
2025-01-27T01:53:00.771Z	0	rayyan@rayyan.ai	141738465	"__SYSTEM__STAGE__35970"	1
2025-01-27T01:53:00.771Z	0	rayyan@rayyan.ai	141738472	"__SYSTEM__STAGE__35970"	1
2025-01-27T01:53:00.807Z	0	rayyan@rayyan.ai	141738476	"__SYSTEM__STAGE__35970"	1
2025-01-27T01:53:00.807Z	0	rayyan@rayyan.ai	141738478	"__SYSTEM__STAGE__35970"	1
2025-01-27T01:53:00.807Z	0	rayyan@rayyan.ai	141738480	"__SYSTEM__STAGE__35970"	1
2025-01-27T01:53:00.807Z	0	rayyan@rayyan.ai	141738483	"__SYSTEM__STAGE__35970"	1
2025-01-27T01:53:00.807Z	0	rayyan@rayyan.ai	141738486	"__SYSTEM__STAGE__35970"	1
2025-01-27T01:53:00.807Z	0	rayyan@rayyan.ai	141738487	"__SYSTEM__STAGE__35970"	1
2025-01-27T01:53:00.807Z	0	rayyan@rayyan.ai	141738488	"__SYSTEM__STAGE__35970"	1
2025-01-27T01:53:00.807Z	0	rayyan@rayyan.ai	141738489	"__SYSTEM__STAGE__35970"	1
2025-01-27T01:53:00.807Z	0	rayyan@rayyan.ai	141738497	"__SYSTEM__STAGE__35970"	1
2025-01-27T01:53:00.807Z	0	rayyan@rayyan.ai	141738498	"__SYSTEM__STAGE__35970"	1
2025-01-27T01:53:00.807Z	0	rayyan@rayyan.ai	141738499	"__SYSTEM__STAGE__35970"	1
2025-01-27T01:53:00.807Z	0	rayyan@rayyan.ai	141738508	"__SYSTEM__STAGE__35970"	1
2025-01-27T01:53:00.807Z	0	rayyan@rayyan.ai	141738511	"__SYSTEM__STAGE__35970"	1
2025-01-27T01:53:00.807Z	0	rayyan@rayyan.ai	141738522	"__SYSTEM__STAGE__35970"	1
2025-01-27T01:53:00.807Z	0	rayyan@rayyan.ai	141738533	"__SYSTEM__STAGE__35970"	1
2025-01-27T01:53:00.807Z	0	rayyan@rayyan.ai	141738535	"__SYSTEM__STAGE__35970"	1
2025-01-27T01:53:00.807Z	0	rayyan@rayyan.ai	141738536	"__SYSTEM__STAGE__35970"	1
2025-01-27T01:53:00.807Z	0	rayyan@rayyan.ai	141738541	"__SYSTEM__STAGE__35970"	1
2025-01-27T01:53:00.807Z	0	rayyan@rayyan.ai	141738581	"__SYSTEM__STAGE__35970"	1
2025-01-27T01:53:00.807Z	0	rayyan@rayyan.ai	141738607	"__SYSTEM__STAGE__35970"	1
2025-01-27T01:53:00.807Z	0	rayyan@rayyan.ai	141738623	"__SYSTEM__STAGE__35970"	1
2025-01-27T01:58:33.046Z	681843	paes.silva@pucpr.edu.br	141738535	included__SYSTEM__STAGE__35970	0
2025-01-27T02:00:54.986Z	681843	paes.silva@pucpr.edu.br	141738454	"__EXR__wrong population"	1
2025-01-27T02:00:55.004Z	681843	paes.silva@pucpr.edu.br	141738454	included__SYSTEM__STAGE__35970	-1
2025-01-27T02:02:32.808Z	681843	paes.silva@pucpr.edu.br	141738297	"__EXR__wrong drug"	1
2025-01-27T02:02:32.822Z	681843	paes.silva@pucpr.edu.br	141738297	included__SYSTEM__STAGE__35970	-1
2025-01-27T02:03:51.847Z	681843	paes.silva@pucpr.edu.br	141738175	"__EXR__wrong publication type"	1
2025-01-27T02:03:51.863Z	681843	paes.silva@pucpr.edu.br	141738175	included__SYSTEM__STAGE__35970	-1
2025-01-27T02:04:21.057Z	681843	paes.silva@pucpr.edu.br	141738487	included__SYSTEM__STAGE__35970	-1
2025-01-27T02:04:29.163Z	681843	paes.silva@pucpr.edu.br	141738487	"__EXR__wrong study design"	1
2025-01-27T02:04:29.176Z	681843	paes.silva@pucpr.edu.br	141738487	included__SYSTEM__STAGE__35970	-1
2025-01-27T02:04:35.940Z	681843	paes.silva@pucpr.edu.br	141738487	"__EXR__wrong population"	1
2025-01-27T02:04:35.950Z	681843	paes.silva@pucpr.edu.br	141738487	included__SYSTEM__STAGE__35970	-1
2025-01-27T02:07:45.416Z	681843	paes.silva@pucpr.edu.br	141738476	"__EXR__wrong study design"	1
2025-01-27T02:07:45.431Z	681843	paes.silva@pucpr.edu.br	141738476	included__SYSTEM__STAGE__35970	-1
2025-01-27T02:07:45.443Z	681843	paes.silva@pucpr.edu.br	141738476	"__EXR__wrong publication type"	deleted
2025-01-27T02:14:37.725Z	681843	paes.silva@pucpr.edu.br	141738465	note-10208937	1
2025-01-27T02:14:40.092Z	681843	paes.silva@pucpr.edu.br	141738465	included__SYSTEM__STAGE__35970	-1
2025-01-27T02:15:36.657Z	681843	paes.silva@pucpr.edu.br	141738511	included__SYSTEM__STAGE__35970	0
2025-01-27T02:17:16.167Z	681843	paes.silva@pucpr.edu.br	141738488	"__EXR__wrong drug"	1
2025-01-27T02:17:16.178Z	681843	paes.silva@pucpr.edu.br	141738488	included__SYSTEM__STAGE__35970	-1
2025-01-27T02:20:21.093Z	681843	paes.silva@pucpr.edu.br	141738276	"__EXR__wrong population"	1
2025-01-27T02:20:21.112Z	681843	paes.silva@pucpr.edu.br	141738276	included__SYSTEM__STAGE__35970	-1
2025-01-27T02:30:46.124Z	681843	paes.silva@pucpr.edu.br	141738453	included__SYSTEM__STAGE__35970	-1
2025-01-27T02:30:53.800Z	681843	paes.silva@pucpr.edu.br	141738533	included__SYSTEM__STAGE__35970	-1
2025-01-27T02:31:05.187Z	681843	paes.silva@pucpr.edu.br	141738533	"__EXR__wrong publication type"	1
2025-01-27T02:31:05.199Z	681843	paes.silva@pucpr.edu.br	141738533	included__SYSTEM__STAGE__35970	-1
2025-01-27T02:31:05.214Z	681843	paes.silva@pucpr.edu.br	141738533	"__EXR__wrong population"	1
2025-01-27T02:31:05.224Z	681843	paes.silva@pucpr.edu.br	141738533	included__SYSTEM__STAGE__35970	-1
2025-01-27T02:31:05.238Z	681843	paes.silva@pucpr.edu.br	141738533	"__EXR__wrong study design"	1
2025-01-27T02:31:05.316Z	681843	paes.silva@pucpr.edu.br	141738533	included__SYSTEM__STAGE__35970	-1
2025-01-27T02:34:20.705Z	681843	paes.silva@pucpr.edu.br	141738489	note-10209106	1
2025-01-27T02:34:44.410Z	681843	paes.silva@pucpr.edu.br	141738489	included__SYSTEM__STAGE__35970	-1
2025-01-27T02:34:49.891Z	681843	paes.silva@pucpr.edu.br	141738489	included__SYSTEM__STAGE__35970	0
2025-01-27T02:39:25.888Z	681843	paes.silva@pucpr.edu.br	141738483	"__EXR__wrong study design"	1
2025-01-27T02:39:25.908Z	681843	paes.silva@pucpr.edu.br	141738483	included__SYSTEM__STAGE__35970	-1
2025-01-27T02:39:25.926Z	681843	paes.silva@pucpr.edu.br	141738483	"__EXR__wrong population"	1
2025-01-27T02:39:25.934Z	681843	paes.silva@pucpr.edu.br	141738483	included__SYSTEM__STAGE__35970	-1
2025-01-27T02:39:25.947Z	681843	paes.silva@pucpr.edu.br	141738483	"__EXR__wrong publication type"	deleted
2025-01-27T02:39:58.478Z	681843	paes.silva@pucpr.edu.br	141738499	"__EXR__wrong study design"	1
2025-01-27T02:39:58.496Z	681843	paes.silva@pucpr.edu.br	141738499	included__SYSTEM__STAGE__35970	-1
2025-01-27T02:46:36.291Z	681843	paes.silva@pucpr.edu.br	141738498	included__SYSTEM__STAGE__35970	-1
2025-01-27T02:47:11.986Z	681843	paes.silva@pucpr.edu.br	141738581	"__EXR__wrong population"	1
2025-01-27T02:47:12.017Z	681843	paes.silva@pucpr.edu.br	141738581	included__SYSTEM__STAGE__35970	-1
2025-01-27T02:53:46.251Z	681843	paes.silva@pucpr.edu.br	141738079	note-10209220	1
2025-01-27T02:53:48.094Z	681843	paes.silva@pucpr.edu.br	141738079	included__SYSTEM__STAGE__35970	0
2025-01-27T02:58:27.193Z	681843	paes.silva@pucpr.edu.br	141738140	note-10209238	1
2025-01-27T02:58:29.895Z	681843	paes.silva@pucpr.edu.br	141738140	included__SYSTEM__STAGE__35970	0
2025-01-27T03:00:01.175Z	681843	paes.silva@pucpr.edu.br	141738258	"__EXR__wrong population"	1
2025-01-27T03:00:01.195Z	681843	paes.silva@pucpr.edu.br	141738258	included__SYSTEM__STAGE__35970	-1
2025-01-27T03:00:38.176Z	681843	paes.silva@pucpr.edu.br	141738442	included__SYSTEM__STAGE__35970	-1
2025-01-27T03:05:17.875Z	681843	paes.silva@pucpr.edu.br	141738071	included__SYSTEM__STAGE__35970	0
2025-01-27T03:09:38.703Z	681843	paes.silva@pucpr.edu.br	141738478	note-10209330	1
2025-01-27T03:09:44.755Z	681843	paes.silva@pucpr.edu.br	141738478	"__EXR__wrong drug"	1
2025-01-27T03:09:44.775Z	681843	paes.silva@pucpr.edu.br	141738478	included__SYSTEM__STAGE__35970	-1
2025-01-27T03:09:52.384Z	681843	paes.silva@pucpr.edu.br	141738508	"__EXR__wrong drug"	1
2025-01-27T03:09:52.398Z	681843	paes.silva@pucpr.edu.br	141738508	included__SYSTEM__STAGE__35970	-1
2025-01-27T03:16:28.486Z	681843	paes.silva@pucpr.edu.br	141738078	"__EXR__wrong drug"	1
2025-01-27T03:16:28.505Z	681843	paes.silva@pucpr.edu.br	141738078	included__SYSTEM__STAGE__35970	-1
2025-01-27T03:20:41.349Z	681843	paes.silva@pucpr.edu.br	141738199	included__SYSTEM__STAGE__35970	-1
2025-01-27T03:22:15.749Z	681843	paes.silva@pucpr.edu.br	141738230	"__EXR__wrong drug"	1
2025-01-27T03:22:15.763Z	681843	paes.silva@pucpr.edu.br	141738230	included__SYSTEM__STAGE__35970	-1
2025-01-27T03:22:15.779Z	681843	paes.silva@pucpr.edu.br	141738230	"__EXR__wrong publication type"	deleted
2025-01-27T03:22:55.287Z	681843	paes.silva@pucpr.edu.br	141738264	"__EXR__wrong publication type"	1
2025-01-27T03:22:55.315Z	681843	paes.silva@pucpr.edu.br	141738264	included__SYSTEM__STAGE__35970	-1
2025-01-27T03:24:35.906Z	681843	paes.silva@pucpr.edu.br	141738275	"__EXR__wrong population"	1
2025-01-27T03:24:35.921Z	681843	paes.silva@pucpr.edu.br	141738275	included__SYSTEM__STAGE__35970	-1
2025-01-27T03:29:48.491Z	681843	paes.silva@pucpr.edu.br	141738450	"__EXR__wrong population"	1
2025-01-27T03:29:48.508Z	681843	paes.silva@pucpr.edu.br	141738450	included__SYSTEM__STAGE__35970	-1
2025-01-27T03:37:19.065Z	681843	paes.silva@pucpr.edu.br	141738472	"__EXR__wrong population"	1
2025-01-27T03:37:19.084Z	681843	paes.silva@pucpr.edu.br	141738472	included__SYSTEM__STAGE__35970	-1
2025-01-27T03:41:57.213Z	681843	paes.silva@pucpr.edu.br	141738480	"__EXR__wrong population"	1
2025-01-27T03:41:57.234Z	681843	paes.silva@pucpr.edu.br	141738480	included__SYSTEM__STAGE__35970	-1
2025-01-27T03:47:13.244Z	681843	paes.silva@pucpr.edu.br	141738486	"__EXR__wrong drug"	1
2025-01-27T03:47:13.261Z	681843	paes.silva@pucpr.edu.br	141738486	included__SYSTEM__STAGE__35970	-1
2025-01-27T03:47:31.105Z	681843	paes.silva@pucpr.edu.br	141738497	"__EXR__wrong drug"	1
2025-01-27T03:47:31.119Z	681843	paes.silva@pucpr.edu.br	141738497	included__SYSTEM__STAGE__35970	-1
2025-01-27T03:53:42.770Z	681843	paes.silva@pucpr.edu.br	141738522	"__EXR__wrong population"	1
2025-01-27T03:53:42.781Z	681843	paes.silva@pucpr.edu.br	141738522	included__SYSTEM__STAGE__35970	-1
2025-01-27T03:56:13.480Z	681843	paes.silva@pucpr.edu.br	141738536	"__EXR__wrong study design"	1
2025-01-27T03:56:13.491Z	681843	paes.silva@pucpr.edu.br	141738536	included__SYSTEM__STAGE__35970	-1
2025-01-27T03:56:13.506Z	681843	paes.silva@pucpr.edu.br	141738536	"__EXR__wrong population"	deleted
2025-01-27T03:56:13.515Z	681843	paes.silva@pucpr.edu.br	141738536	"__EXR__wrong drug"	deleted
2025-01-27T03:57:40.819Z	681843	paes.silva@pucpr.edu.br	141738541	"__EXR__wrong population"	1
2025-01-27T03:57:40.839Z	681843	paes.silva@pucpr.edu.br	141738541	included__SYSTEM__STAGE__35970	-1
2025-01-27T03:57:40.857Z	681843	paes.silva@pucpr.edu.br	141738541	"__EXR__wrong publication type"	1
2025-01-27T03:57:40.869Z	681843	paes.silva@pucpr.edu.br	141738541	included__SYSTEM__STAGE__35970	-1
2025-01-27T03:57:40.882Z	681843	paes.silva@pucpr.edu.br	141738541	"__EXR__wrong study design"	deleted
2025-01-27T03:57:48.651Z	681843	paes.silva@pucpr.edu.br	141738541	included__SYSTEM__STAGE__35970	-1
2025-01-27T04:02:48.272Z	681843	paes.silva@pucpr.edu.br	141738607	"__EXR__wrong population"	1
2025-01-27T04:02:48.305Z	681843	paes.silva@pucpr.edu.br	141738607	included__SYSTEM__STAGE__35970	-1
2025-01-27T04:05:19.701Z	681843	paes.silva@pucpr.edu.br	141738623	"__EXR__wrong population"	1
2025-01-27T04:05:19.717Z	681843	paes.silva@pucpr.edu.br	141738623	included__SYSTEM__STAGE__35970	-1
2025-01-27T04:05:19.732Z	681843	paes.silva@pucpr.edu.br	141738623	"__EXR__wrong study design"	1
2025-01-27T04:05:19.743Z	681843	paes.silva@pucpr.edu.br	141738623	included__SYSTEM__STAGE__35970	-1
2025-01-27T04:05:19.754Z	681843	paes.silva@pucpr.edu.br	141738623	"__EXR__wrong publication type"	deleted
2025-01-27T04:05:22.863Z	681843	paes.silva@pucpr.edu.br	141738623	included__SYSTEM__STAGE__35970	-1
2025-01-27T04:05:56.806Z	681843	paes.silva@pucpr.edu.br	141738511	included__SYSTEM__STAGE__35970	-1
2025-01-27T04:07:30.505Z	681843	paes.silva@pucpr.edu.br	141738535	"__EXR__wrong drug"	1
2025-01-27T04:07:30.519Z	681843	paes.silva@pucpr.edu.br	141738535	included__SYSTEM__STAGE__35970	-1
2025-01-27T04:08:51.047Z	681843	paes.silva@pucpr.edu.br	141738071	included__SYSTEM__STAGE__35970	-1
2025-01-27T04:18:08.142Z	681843	paes.silva@pucpr.edu.br	141738079	included__SYSTEM__STAGE__35970	1
2025-01-27T04:18:21.990Z	681843	paes.silva@pucpr.edu.br	141738079	included__SYSTEM__STAGE__35970	-1
2025-01-27T04:18:51.294Z	681843	paes.silva@pucpr.edu.br	141738140	included__SYSTEM__STAGE__35970	-1
2025-01-27T04:18:52.744Z	681843	paes.silva@pucpr.edu.br	141738489	included__SYSTEM__STAGE__35970	-1
2025-01-27T04:35:53.236Z	681843	paes.silva@pucpr.edu.br	141737981	"SemelhanÃ§a >90%"	1
2025-01-27T04:36:15.032Z	681843	paes.silva@pucpr.edu.br	141737981	"SemelhanÃ§a >90%"	deleted
2025-01-27T05:38:15.605Z	0	rayyan@rayyan.ai	141737981	"__SYSTEM__STAGE__35970"	1
2025-01-27T05:38:15.605Z	0	rayyan@rayyan.ai	141737983	"__SYSTEM__STAGE__35970"	1
2025-01-27T05:38:15.605Z	0	rayyan@rayyan.ai	141737991	"__SYSTEM__STAGE__35970"	1
2025-01-27T05:38:15.605Z	0	rayyan@rayyan.ai	141737993	"__SYSTEM__STAGE__35970"	1
2025-01-27T05:38:15.605Z	0	rayyan@rayyan.ai	141737998	"__SYSTEM__STAGE__35970"	1
2025-01-27T05:38:15.605Z	0	rayyan@rayyan.ai	141738008	"__SYSTEM__STAGE__35970"	1
2025-01-27T05:38:15.605Z	0	rayyan@rayyan.ai	141738009	"__SYSTEM__STAGE__35970"	1
2025-01-27T05:38:15.605Z	0	rayyan@rayyan.ai	141738010	"__SYSTEM__STAGE__35970"	1
2025-01-27T05:38:15.605Z	0	rayyan@rayyan.ai	141738013	"__SYSTEM__STAGE__35970"	1
2025-01-27T05:38:15.605Z	0	rayyan@rayyan.ai	141738014	"__SYSTEM__STAGE__35970"	1
2025-01-27T05:38:15.605Z	0	rayyan@rayyan.ai	141738015	"__SYSTEM__STAGE__35970"	1
2025-01-27T05:38:15.605Z	0	rayyan@rayyan.ai	141738021	"__SYSTEM__STAGE__35970"	1
2025-01-27T05:38:15.605Z	0	rayyan@rayyan.ai	141738024	"__SYSTEM__STAGE__35970"	1
2025-01-27T05:38:15.605Z	0	rayyan@rayyan.ai	141738034	"__SYSTEM__STAGE__35970"	1
2025-01-27T05:38:15.605Z	0	rayyan@rayyan.ai	141738040	"__SYSTEM__STAGE__35970"	1
2025-01-27T05:38:15.605Z	0	rayyan@rayyan.ai	141738041	"__SYSTEM__STAGE__35970"	1
2025-01-27T05:38:15.605Z	0	rayyan@rayyan.ai	141738049	"__SYSTEM__STAGE__35970"	1
2025-01-27T05:38:15.605Z	0	rayyan@rayyan.ai	141738052	"__SYSTEM__STAGE__35970"	1
2025-01-27T05:38:15.605Z	0	rayyan@rayyan.ai	141738054	"__SYSTEM__STAGE__35970"	1
2025-01-27T05:38:15.605Z	0	rayyan@rayyan.ai	141738059	"__SYSTEM__STAGE__35970"	1
2025-01-27T05:38:15.605Z	0	rayyan@rayyan.ai	141738061	"__SYSTEM__STAGE__35970"	1
2025-01-27T05:38:15.605Z	0	rayyan@rayyan.ai	141738062	"__SYSTEM__STAGE__35970"	1
2025-01-27T05:38:15.636Z	0	rayyan@rayyan.ai	141738067	"__SYSTEM__STAGE__35970"	1
2025-01-27T05:38:15.636Z	0	rayyan@rayyan.ai	141738071	"__SYSTEM__STAGE__35970"	1
2025-01-27T05:38:15.636Z	0	rayyan@rayyan.ai	141738078	"__SYSTEM__STAGE__35970"	1
2025-01-27T05:38:15.636Z	0	rayyan@rayyan.ai	141738079	"__SYSTEM__STAGE__35970"	1
2025-01-27T05:38:15.636Z	0	rayyan@rayyan.ai	141738140	"__SYSTEM__STAGE__35970"	1
2025-01-27T05:38:15.636Z	0	rayyan@rayyan.ai	141738175	"__SYSTEM__STAGE__35970"	1
2025-01-27T05:38:15.636Z	0	rayyan@rayyan.ai	141738199	"__SYSTEM__STAGE__35970"	1
2025-01-27T05:38:15.636Z	0	rayyan@rayyan.ai	141738230	"__SYSTEM__STAGE__35970"	1
2025-01-27T05:38:15.636Z	0	rayyan@rayyan.ai	141738258	"__SYSTEM__STAGE__35970"	1
2025-01-27T05:38:15.636Z	0	rayyan@rayyan.ai	141738264	"__SYSTEM__STAGE__35970"	1
2025-01-27T05:38:15.636Z	0	rayyan@rayyan.ai	141738275	"__SYSTEM__STAGE__35970"	1
2025-01-27T05:38:15.636Z	0	rayyan@rayyan.ai	141738276	"__SYSTEM__STAGE__35970"	1
2025-01-27T05:38:15.636Z	0	rayyan@rayyan.ai	141738297	"__SYSTEM__STAGE__35970"	1
2025-01-27T05:38:15.636Z	0	rayyan@rayyan.ai	141738442	"__SYSTEM__STAGE__35970"	1
2025-01-27T05:38:15.636Z	0	rayyan@rayyan.ai	141738450	"__SYSTEM__STAGE__35970"	1
2025-01-27T05:38:15.636Z	0	rayyan@rayyan.ai	141738453	"__SYSTEM__STAGE__35970"	1
2025-01-27T05:38:15.636Z	0	rayyan@rayyan.ai	141738454	"__SYSTEM__STAGE__35970"	1
2025-01-27T05:38:15.636Z	0	rayyan@rayyan.ai	141738461	"__SYSTEM__STAGE__35970"	1
2025-01-27T05:38:15.636Z	0	rayyan@rayyan.ai	141738465	"__SYSTEM__STAGE__35970"	1
2025-01-27T05:38:15.657Z	0	rayyan@rayyan.ai	141738472	"__SYSTEM__STAGE__35970"	1
2025-01-27T05:38:15.657Z	0	rayyan@rayyan.ai	141738476	"__SYSTEM__STAGE__35970"	1
2025-01-27T05:38:15.657Z	0	rayyan@rayyan.ai	141738478	"__SYSTEM__STAGE__35970"	1
2025-01-27T05:38:15.657Z	0	rayyan@rayyan.ai	141738480	"__SYSTEM__STAGE__35970"	1
2025-01-27T05:38:15.657Z	0	rayyan@rayyan.ai	141738483	"__SYSTEM__STAGE__35970"	1
2025-01-27T05:38:15.657Z	0	rayyan@rayyan.ai	141738486	"__SYSTEM__STAGE__35970"	1
2025-01-27T05:38:15.657Z	0	rayyan@rayyan.ai	141738487	"__SYSTEM__STAGE__35970"	1
2025-01-27T05:38:15.657Z	0	rayyan@rayyan.ai	141738488	"__SYSTEM__STAGE__35970"	1
2025-01-27T05:38:15.657Z	0	rayyan@rayyan.ai	141738489	"__SYSTEM__STAGE__35970"	1
2025-01-27T05:38:15.657Z	0	rayyan@rayyan.ai	141738497	"__SYSTEM__STAGE__35970"	1
2025-01-27T05:38:15.657Z	0	rayyan@rayyan.ai	141738498	"__SYSTEM__STAGE__35970"	1
2025-01-27T05:38:15.657Z	0	rayyan@rayyan.ai	141738499	"__SYSTEM__STAGE__35970"	1
2025-01-27T05:38:15.657Z	0	rayyan@rayyan.ai	141738508	"__SYSTEM__STAGE__35970"	1
2025-01-27T05:38:15.657Z	0	rayyan@rayyan.ai	141738511	"__SYSTEM__STAGE__35970"	1
2025-01-27T05:38:15.657Z	0	rayyan@rayyan.ai	141738522	"__SYSTEM__STAGE__35970"	1
2025-01-27T05:38:15.657Z	0	rayyan@rayyan.ai	141738533	"__SYSTEM__STAGE__35970"	1
2025-01-27T05:38:15.657Z	0	rayyan@rayyan.ai	141738535	"__SYSTEM__STAGE__35970"	1
2025-01-27T05:38:15.657Z	0	rayyan@rayyan.ai	141738536	"__SYSTEM__STAGE__35970"	1
2025-01-27T05:38:15.657Z	0	rayyan@rayyan.ai	141738541	"__SYSTEM__STAGE__35970"	1
2025-01-27T05:38:15.657Z	0	rayyan@rayyan.ai	141738581	"__SYSTEM__STAGE__35970"	1
2025-01-27T05:38:15.657Z	0	rayyan@rayyan.ai	141738607	"__SYSTEM__STAGE__35970"	1
2025-01-27T05:38:15.657Z	0	rayyan@rayyan.ai	141738623	"__SYSTEM__STAGE__35970"	1
2025-01-27T06:39:03.155Z	681843	paes.silva@pucpr.edu.br	141737991	included__SYSTEM__STAGE__35970	-1
2025-01-27T06:41:25.822Z	681843	paes.silva@pucpr.edu.br	141737991	"__EXR__wrong study design"	1
2025-01-27T06:41:25.833Z	681843	paes.silva@pucpr.edu.br	141737991	included__SYSTEM__STAGE__35970	-1
2025-01-27T06:41:43.852Z	681843	paes.silva@pucpr.edu.br	141737993	"__EXR__wrong drug"	1
2025-01-27T06:41:43.862Z	681843	paes.silva@pucpr.edu.br	141737993	included__SYSTEM__STAGE__35970	-1
2025-01-27T06:42:02.440Z	681843	paes.silva@pucpr.edu.br	141737998	"__EXR__wrong drug"	1
2025-01-27T06:42:02.451Z	681843	paes.silva@pucpr.edu.br	141737998	included__SYSTEM__STAGE__35970	-1
2025-01-27T06:42:39.759Z	681843	paes.silva@pucpr.edu.br	141738009	"__EXR__wrong publication type"	1
2025-01-27T06:42:39.769Z	681843	paes.silva@pucpr.edu.br	141738009	included__SYSTEM__STAGE__35970	-1
2025-01-27T06:42:55.062Z	681843	paes.silva@pucpr.edu.br	141738015	"__EXR__wrong population"	1
2025-01-27T06:42:55.077Z	681843	paes.silva@pucpr.edu.br	141738015	included__SYSTEM__STAGE__35970	-1
2025-01-27T06:43:29.588Z	681843	paes.silva@pucpr.edu.br	141738041	"__EXR__background article"	1
2025-01-27T06:43:29.598Z	681843	paes.silva@pucpr.edu.br	141738041	included__SYSTEM__STAGE__35970	-1

## Sheet: First Step 
key	title	year	month	day	journal	issn	volume	issue	pages	authors	url	language	publisher	location	abstract	notes	doi	keywords	pubmed_id	pmc_id
rayyan-141737814	Hypoxia-Inducible Factor 1Î± and Its Role in Lung Injury: Adaptive or Maladaptive.	2023	4		Inflammation	1573-2576 (Electronic)	46	2	491-508	Suresh MV and Balijepalli S and Solanki S and Aktay S and Choudhary K and Shah YM and Raghavendran K	https://pubmed.ncbi.nlm.nih.gov/36596930/	eng		United States	Hypoxia-inducible factors (HIFs) are transcription factors critical for the adaptive response to hypoxia. There is also an essential link between hypoxia and inflammation, and HIFs have been implicated in the dysregulated immune response to various insults. Despite the prevalence of hypoxia in tissue trauma, especially involving the lungs, there remains a dearth of studies investigating the role …	RAYYAN-INCLUSION: {"FELIPE"=>"Excluded"} | RAYYAN-LABELS: SemelhanÃ§a >90%	10.1007/s10753-022-01769-z	Humans;*Lung Injury/metabolism;*COVID-19/metabolism;Lung/metabolism;Inflammation/metabolism;Hypoxia/metabolism;Hypoxia-Inducible Factor 1, alpha Subunit/metabolism	36596930	PMC9811056
rayyan-141737815	Hypoxia-inducible factor-1Î± and ischemia-modified albumin levels in intensive care COVID-19 Patients.	2022	12	1	Hormone molecular biology and clinical investigation	1868-1891 (Electronic)	43	4	415-420	Yucel K and Fuat Gurbuz A	https://pubmed.ncbi.nlm.nih.gov/35851469/	eng		Germany	OBJECTIVES: In this study, it was aimed to evaluate the hypoxia-inducible factor-1Î± (HIF-1Î±) and ischemia-modified albumin (IMA) levels of patients diagnosed with COVID-19 in the intensive care unit (ICU) and healthy controls. To our knowledge, this is the first study investigate HIF-1Î± and IMA levels in COVID-19 patients in ICUs and comparing them with a healthy control group. For this reason…	RAYYAN-INCLUSION: {"FELIPE"=>"Excluded"} | RAYYAN-LABELS: SemelhanÃ§a >90%	10.1515/hmbci-2022-0024	Humans;Biomarkers;*Hypoxia-Inducible Factor 1, alpha Subunit;Serum Albumin;*COVID-19;Critical Care	35851469
rayyan-141737816	Hypoxia, HIF-1Î±, and COVID-19: from pathogenic factors to potential therapeutic targets.	2020	12		Acta pharmacologica Sinica	1745-7254 (Electronic)	41	12	1539-1546	Serebrovska ZO and Chong EY and Serebrovska TV and Tumanovska LV and Xi L	https://pubmed.ncbi.nlm.nih.gov/33110240/	eng		United States	The pandemic of coronavirus disease 2019 (COVID-19) and its pathogen, severe acute respiratory syndrome coronavirus 2 (SARS-CoV-2) have become the greatest current threat to global public health. The highly infectious SARS-CoV-2 virus primarily attacks pulmonary tissues and impairs gas exchange leading to acute respiratory distress syndrome (ARDS) and systemic hypoxia. The current pharmacotherapi…	RAYYAN-INCLUSION: {"FELIPE"=>"Excluded"} | RAYYAN-LABELS: SemelhanÃ§a >90%	10.1038/s41401-020-00554-8	Animals;Antiviral Agents/*pharmacology;COVID-19/physiopathology/virology;Cytokine Release Syndrome/virology;Drug Development;Drug Repositioning;Humans;Hypoxia/drug therapy/virology;Hypoxia-Inducible Factor 1, alpha Subunit/metabolism;Molecular Targeted Therapy;SARS-CoV-2/isolation & purification/pathogenicity;*COVID-19 Drug Treatment	33110240	PMC7588589
rayyan-141737817	Uncoupling of macrophage inflammation from self-renewal modulates host recovery from respiratory viral infection.	2021	6	8	Immunity	1097-4180 (Electronic)	54	6	1200-1218.e9	Zhu B and Wu Y and Huang S and Zhang R and Son YM and Li C and Cheon IS and Gao X and Wang M and Chen Y and Zhou X and Nguyen Q and Phan AT and Behl S and Taketo MM and Mack M and Shapiro VS and Zeng H and Ebihara H and Mullon JJ and Edell ES and Reisenauer JS and Demirel N and Kern RM and Chakraborty R and Cui W and Kaplan MH and Zhou X and Goldrath AW and Sun J	https://pubmed.ncbi.nlm.nih.gov/33951416/	eng		United States	Tissue macrophages self-renew during homeostasis and produce inflammatory mediators upon microbial infection. We examined the relationship between proliferative and inflammatory properties of tissue macrophages by defining the impact of the Wnt/Î²-catenin pathway, a central regulator of self-renewal, in alveolar macrophages (AMs). Activation of Î²-catenin by Wnt ligand inhibited AM proliferation …	RAYYAN-INCLUSION: {"FELIPE"=>"Excluded"} | RAYYAN-LABELS: SemelhanÃ§a >90%	10.1016/j.immuni.2021.04.001	Biomarkers;COVID-19/*immunology/metabolism/*virology;Cell Self Renewal/*immunology;Cytokines/metabolism;Disease Susceptibility/immunology;Host-Pathogen Interactions/*immunology;Humans;Hypoxia-Inducible Factor 1, alpha Subunit/metabolism;Inflammation Mediators/metabolism;Macrophages/cytology/*immunology/metabolism;Macrophages, Alveolar/immunology/metabolism;SARS-CoV-2/*immunology;Signal Transducti…	33951416	PMC8192557
rayyan-141737818	Hypoxia inducible factor-1 protects against COVID-19: A hypothesis.	2020	10		Medical hypotheses	1532-2777 (Electronic)	143		109857	Afsar B and Kanbay M and Afsar RE	https://pubmed.ncbi.nlm.nih.gov/32464493/	eng		United States		RAYYAN-INCLUSION: {"FELIPE"=>"Excluded"} | RAYYAN-LABELS: SemelhanÃ§a >90%	10.1016/j.mehy.2020.109857	Angiotensin-Converting Enzyme 2;Betacoronavirus;COVID-19;Coronavirus Infections/*prevention & control;Ferritins/metabolism;Humans;Hypoxia;Hypoxia-Inducible Factor 1, alpha Subunit/*metabolism;Models, Theoretical;Pandemics/*prevention & control;Peptidyl-Dipeptidase A/metabolism;Pneumonia, Viral/*prevention & control;Protein Binding;SARS-CoV-2;Treatment Outcome	32464493	PMC7238987
rayyan-141737819	The important herbal pair for the treatment of COVID-19 and its possible mechanisms.	2021	3	3	Chinese medicine	1749-8546 (Print)	16	1	25	Xia S and Zhong Z and Gao B and Vong CT and Lin X and Cai J and Gao H and Chan G and Li C	https://pubmed.ncbi.nlm.nih.gov/33658066/	eng		England	BACKGROUND: Coronavirus Disease 2019 (COVID-19) is an unprecedented disaster for people around the world. Many studies have shown that traditional Chinese medicine (TCM) are effective in treating COVID-19. However, it is difficult to find the most effective combination herbal pair among numerous herbs, as well as identifying its potential mechanisms. Herbal pair is the main form of a combination …	RAYYAN-INCLUSION: {"FELIPE"=>"Excluded"} | RAYYAN-LABELS: SemelhanÃ§a >90%	10.1186/s13020-021-00427-0		33658066	PMC7927769
rayyan-141737820	COVID-19-driven endothelial damage: complement, HIF-1, and ABL2 are potential pathways of damage and targets for cure.	2020	8		Annals of hematology	1432-0584 (Electronic)	99	8	1701-1707	Marchetti M	https://pubmed.ncbi.nlm.nih.gov/32583086/	eng		Germany	COVID-19 pandemia is a major health emergency causing hundreds of deaths worldwide. The high reported morbidity has been related to hypoxia and inflammation leading to endothelial dysfunction and aberrant coagulation in small and large vessels. This review addresses some of the pathways leading to endothelial derangement, such as complement, HIF-1Î±, and ABL tyrosine kinases. This review also hig…	RAYYAN-INCLUSION: {"FELIPE"=>"Excluded"} | RAYYAN-LABELS: SemelhanÃ§a >90%	10.1007/s00277-020-04138-8	Antibodies, Monoclonal, Humanized/administration & dosage;*Betacoronavirus;COVID-19;Clinical Trials, Phase II as Topic/methods;Complement Inactivating Agents/*administration & dosage;Coronavirus Infections/drug therapy/*metabolism/pathology;Drug Delivery Systems/*methods;Endothelium, Vascular/drug effects/*metabolism/pathology;Humans;Hypoxia-Inducible Factor 1, alpha Subunit/antagonists & inhibit…	32583086	PMC7312112
rayyan-141737821	Structural and non-structural proteins in SARS-CoV-2: potential aspects to COVID-19 treatment or prevention of progression of related diseases.	2023	5	15	Cell communication and signaling : CCS	1478-811X (Electronic)	21	1	110	Kakavandi S and Zare I and VaezJalali M and Dadashi M and Azarian M and Akbari A and Ramezani Farani M and Zalpoor H and Hajikhani B	https://pubmed.ncbi.nlm.nih.gov/37189112/	eng		England	Coronavirus disease 2019 (COVID-19) is caused by a new member of the Coronaviridae family known as severe acute respiratory syndrome coronavirus 2 (SARS-CoV-2). There are structural and non-structural proteins (NSPs) in the genome of this virus. S, M, H, and E proteins are structural proteins, and NSPs include accessory and replicase proteins. The structural and NSP components of SARS-CoV-2 play …	RAYYAN-INCLUSION: {"FELIPE"=>"Excluded"} | RAYYAN-LABELS: SemelhanÃ§a >90%	10.1186/s12964-023-01104-5	Humans;*COVID-19;SARS-CoV-2;Angiotensin-Converting Enzyme 2/metabolism;COVID-19 Drug Treatment;Peptidyl-Dipeptidase A/chemistry/metabolism;Protein Binding	37189112	PMC10183699
rayyan-141737822	Therapeutic Nuclear Magnetic Resonance affects the core clock mechanism and associated Hypoxia-inducible factor-1.	2021	8		Chronobiology international	1525-6073 (Electronic)	38	8	1120-1134	ThÃ¶ni V and Oliva R and Mauracher D and Egg M	https://pubmed.ncbi.nlm.nih.gov/33847185/	eng		England	The influence of low intensity electromagnetic fields on circadian clocks of cells and tissues has gained increasing scientific interest, either as a therapeutic tool or as a potential environmental hazard. Nuclear Magnetic Resonance (NMR) refers to the property of certain atomic nuclei to absorb the energy of radio waves under a corresponding magnetic field. NMR forms the basis for Magnetic Reso…	RAYYAN-INCLUSION: {"FELIPE"=>"Excluded"} | RAYYAN-LABELS: SemelhanÃ§a >90%	10.1080/07420528.2021.1910288	3T3 Cells;Animals;*Circadian Clocks;Circadian Rhythm;*Electromagnetic Fields/adverse effects;Fibroblasts;Humans;Hypoxia/metabolism;Hypoxia-Inducible Factor 1/*metabolism;*Magnetic Resonance Imaging/adverse effects;*Magnetic Resonance Spectroscopy/adverse effects;Mice;Time Factors;Zebrafish	33847185
rayyan-141737823	Mitochondrial antioxidants abate SARS-COV-2 pathology in mice.	2024	7	23	Proceedings of the National Academy of Sciences of the United States of America	1091-6490 (Electronic)	121	30	e2321972121	Guarnieri JW and Lie T and Albrecht YES and Hewin P and Jurado KA and Widjaja GA and Zhu Y and McManus MJ and Kilbaugh TJ and Keith K and Potluri P and Taylor D and Angelin A and Murdock DG and Wallace DC	https://pubmed.ncbi.nlm.nih.gov/39008677/	eng		United States	Severe Acute Respiratory Syndrome Coronavirus 2 (SARS-CoV-2) infection inhibits mitochondrial oxidative phosphorylation (OXPHOS) and elevates mitochondrial reactive oxygen species (ROS, mROS) which activates hypoxia-inducible factor-1alpha (HIF-1Î±), shifting metabolism toward glycolysis to drive viral biogenesis but also causing the release of mitochondrial DNA (mtDNA) and activation of innate i…	RAYYAN-INCLUSION: {"FELIPE"=>"Excluded"} | RAYYAN-LABELS: SemelhanÃ§a >90%	10.1073/pnas.2321972121	Animals;Mice;*COVID-19/virology/metabolism/immunology/pathology;*Antioxidants/metabolism/pharmacology;*Mitochondria/metabolism/drug effects;*SARS-CoV-2/drug effects;*Oxidative Phosphorylation/drug effects;Humans;*Mice, Transgenic;Angiotensin-Converting Enzyme 2/metabolism/genetics;Lung/virology/pathology/metabolism;Reactive Oxygen Species/metabolism;Hypoxia-Inducible Factor 1, alpha Subunit/metab…	39008677	PMC11287122
rayyan-141737824	Adenosine at the Interphase of Hypoxia and Inflammation in Lung Injury.	2020			Frontiers in immunology	1664-3224 (Electronic)	11		604944	Li X and Berg NK and Mills T and Zhang K and Eltzschig HK and Yuan X	https://pubmed.ncbi.nlm.nih.gov/33519814/	eng		Switzerland	Hypoxia and inflammation often coincide in pathogenic conditions such as acute respiratory distress syndrome (ARDS) and chronic lung diseases, which are significant contributors to morbidity and mortality for the general population. For example, the recent global outbreak of Coronavirus disease 2019 (COVID-19) has placed viral infection-induced ARDS under the spotlight. Moreover, chronic lung dis…	RAYYAN-INCLUSION: {"FELIPE"=>"Excluded"} | RAYYAN-LABELS: SemelhanÃ§a >90%	10.3389/fimmu.2020.604944	Acute Lung Injury/etiology/metabolism/pathology/therapy;Adenosine/*metabolism;Disease Management;Disease Susceptibility;Humans;Hypoxia/*metabolism;Hypoxia-Inducible Factor 1/metabolism;Inflammation/etiology/*metabolism;Molecular Targeted Therapy;Receptors, Purinergic P1/metabolism;Respiratory Distress Syndrome/etiology/metabolism/pathology/therapy;Signal Transduction	33519814	PMC7840604
rayyan-141737825	How could perfluorocarbon affect cytokine storm and angiogenesis in coronavirus disease 2019 (COVID-19): role of hypoxia-inducible factor 1Î±.	2021	7		Inflammation research : official journal of the European Histamine Research Society ... [et al.]	1420-908X (Electronic)	70	7	749-752	Moasefi N and Fouladi M and Norooznezhad AH and Yarani R and Rahmani A and Mansouri K	https://pubmed.ncbi.nlm.nih.gov/34173853/	eng		Switzerland	Coronavirus disease 2019 (COVID-19) pandemic is still a world-class challenge. Inflammation, especially its severe form with excess release of pro-inflammatory cytokines (cytokine storm) which is a life-threatening condition, is among the most important suspects involved in COVID-19 pathogenesis. It has been shown that cytokine storm could cause notable morbidities such as acute respiratory distr…	RAYYAN-INCLUSION: {"FELIPE"=>"Excluded"} | RAYYAN-LABELS: SemelhanÃ§a >90%	10.1007/s00011-021-01469-8	Animals;Cytokine Release Syndrome/*drug therapy/*etiology;Cytokines/biosynthesis;Fluorocarbons/*therapeutic use;Humans;Hypoxia/drug therapy/etiology;Hypoxia-Inducible Factor 1, alpha Subunit/*metabolism;NF-kappa B/drug effects;Neovascularization, Pathologic/*drug therapy/*etiology;Protective Agents/therapeutic use;Respiratory Distress Syndrome/drug therapy/etiology;*COVID-19 Drug Treatment	34173853	PMC8233630
rayyan-141737826	Icariside II in NSCLC and COVID-19: Network pharmacology and molecular docking study.	2024	7		The journal of gene medicine	1521-2254 (Electronic)	26	7	e3710	Kong Q and Zhu H and Dong J and Liu B	https://pubmed.ncbi.nlm.nih.gov/38967229/	eng		England	BACKGROUND: Patients with non-small cell lung cancer (NSCLC) are susceptible to coronavirus disease-2019 (COVID-19), but current treatments are limited. Icariside II (IS), a flavonoid compound derived from the plant epimedin, showed anti-cancer,anti-inflammation and immunoregulation effects. The present study aimed to evaluate the possible effect and underlying mechanisms of IS on NSCLC patients …	RAYYAN-INCLUSION: {"FELIPE"=>"Excluded"} | RAYYAN-LABELS: SemelhanÃ§a >90%	10.1002/jgm.3710	*Carcinoma, Non-Small-Cell Lung/drug therapy/genetics;Humans;*Molecular Docking Simulation;*Lung Neoplasms/drug therapy/genetics;*COVID-19/virology/metabolism;*Network Pharmacology;*Flavonoids/therapeutic use/chemistry/pharmacology;SARS-CoV-2/drug effects/metabolism;COVID-19 Drug Treatment;Protein Interaction Maps/drug effects;Prognosis	38967229
rayyan-141737827	Increased expression of hypoxia-induced factor 1Î± mRNA and its related genes in myeloid blood cells from critically ill COVID-19 patients.	2021	12		Annals of medicine	1365-2060 (Electronic)	53	1	197-207	Taniguchi-Ponciano K and Vadillo E and Mayani H and Gonzalez-Bonilla CR and Torres J and Majluf A and Flores-Padilla G and Wacher-Rodarte N and Galan JC and Ferat-Osorio E and Blanco-Favela F and Lopez-Macias C and Ferreira-Hermosillo A and Ramirez-Renteria C and PeÃ±a-MartÃ­nez E and Silva-RomÃ¡n G and Vela-PatiÃ±o S and Mata-Lozano C and Carvente-Garcia R and Basurto-Acevedo L and Saucedo R and…	https://pubmed.ncbi.nlm.nih.gov/33345622/	eng		England	BACKGROUND: COVID-19 counts 46 million people infected and killed more than 1.2 million. Hypoxaemia is one of the main clinical manifestations, especially in severe cases. HIF1Î± is a master transcription factor involved in the cellular response to oxygen levels. The immunopathogenesis of this severe form of COVID-19 is poorly understood. METHODS: We performed scRNAseq from leukocytes from five c…	RAYYAN-INCLUSION: {"FELIPE"=>"Excluded"} | RAYYAN-LABELS: SemelhanÃ§a >90%	10.1080/07853890.2020.1858234	COVID-19/*genetics;*Critical Illness;Female;Humans;Hypoxia-Inducible Factor 1, alpha Subunit/*genetics;Male;Myeloid Cells/*metabolism;RNA, Messenger/genetics;Reverse Transcriptase Polymerase Chain Reaction;Sequence Analysis, RNA/*methods;Up-Regulation	33345622	PMC7784832
rayyan-141737828	Therapeutic targeting of hypoxia inducible factor in acute respiratory distress syndrome.	2024	11		The Journal of physiology	1469-7793 (Electronic)	602	21	5745-5756	Tran TT and Eltzschig HK and Yuan X	https://pubmed.ncbi.nlm.nih.gov/38031820/	eng		England	Acute respiratory distress syndrome (ARDS) is characterized by bilateral chest infiltration and acute hypoxic respiratory failure. ARDS carries significant morbidity and mortality despite advancements in medical management, calling for the development of novel therapeutic targets. Hypoxia-inducible factor (HIF) is a heterodimeric protein involved in various essential pathways, including metabolic…	RAYYAN-INCLUSION: {"FELIPE"=>"Excluded"} | RAYYAN-LABELS: SemelhanÃ§a >90%	10.1113/JP284599	Humans;*Respiratory Distress Syndrome/metabolism/drug therapy;Animals;Hypoxia-Inducible Factor 1/metabolism	38031820	PMC11136894
rayyan-141737829	Melatonin increased hypoxia-inducible factor (HIF) by inhibiting prolyl hydroxylase: A hypothesis for treating anaemia, ischaemia, and covid-19.	2022	6		Clinical and experimental pharmacology & physiology	1440-1681 (Electronic)	49	6	696-698	Hosseinzadeh MH and Goodarzi A and Malekan M and Ebrahimzadeh MA	https://pubmed.ncbi.nlm.nih.gov/35274763/	eng		Australia		RAYYAN-INCLUSION: {"FELIPE"=>"Excluded"} | RAYYAN-LABELS: SemelhanÃ§a >90%	10.1111/1440-1681.13639	*Anemia/drug therapy;*COVID-19;Humans;Hypoxia;Hypoxia-Inducible Factor 1, alpha Subunit;Ischemia;*Melatonin/pharmacology/therapeutic use;Prolyl Hydroxylases	35274763	PMC9111123
rayyan-141737830	Quercetin potential effects against SARS-CoV-2 infection and COVID-19-associated cancer progression by inhibiting mTOR and hypoxia-inducible factor-1Î± (HIF-1Î±).	2022	7		Phytotherapy research : PTR	1099-1573 (Electronic)	36	7	2679-2682	Zalpoor H and Bakhtiyari M and Liaghat M and Nabi-Afjadi M and Ganjalikhani-Hakemi M	https://pubmed.ncbi.nlm.nih.gov/35307904/	eng		England		RAYYAN-INCLUSION: {"FELIPE"=>"Excluded"} | RAYYAN-LABELS: SemelhanÃ§a >90%	10.1002/ptr.7440	*COVID-19;Cell Hypoxia;Cell Line, Tumor;Humans;Hypoxia-Inducible Factor 1, alpha Subunit;*Neoplasms/drug therapy;Quercetin/pharmacology/therapeutic use;SARS-CoV-2;TOR Serine-Threonine Kinases/metabolism	35307904	PMC9111038
rayyan-141737831	Cardiovascular abnormalities of long-COVID syndrome: Pathogenic basis and potential strategy for treatment and rehabilitation.	2024	9		Sports medicine and health science	2666-3376 (Electronic)	6	3	221-231	Wu K and Van Name J and Xi L	https://pubmed.ncbi.nlm.nih.gov/39234483/	eng		Netherlands	Cardiac injury and sustained cardiovascular abnormalities in long-COVID syndrome, i.e. post-acute sequelae of coronavirus disease 2019 (COVID-19) have emerged as a debilitating health burden that has posed challenges for management of pre-existing cardiovascular conditions and other associated chronic comorbidities in the most vulnerable group of patients recovered from acute COVID-19. A clear an…	RAYYAN-INCLUSION: {"FELIPE"=>"Excluded"} | RAYYAN-LABELS: SemelhanÃ§a >90%	10.1016/j.smhs.2024.03.009		39234483	PMC11369840
rayyan-141737832	Melatonin: highlighting its use as a potential treatment for SARS-CoV-2 infection.	2022	2	20	Cellular and molecular life sciences : CMLS	1420-9071 (Electronic)	79	3	143	Reiter RJ and Sharma R and Simko F and Dominguez-Rodriguez A and Tesarik J and Neel RL and Slominski AT and Kleszczynski K and Martin-Gimenez VM and Manucha W and Cardinali DP	https://pubmed.ncbi.nlm.nih.gov/35187603/	eng		Switzerland	Numerous pharmaceutical drugs have been repurposed for use as treatments for COVID-19 disease. These drugs have not consistently demonstrated high efficacy in preventing or treating this serious condition and all have side effects to differing degrees. We encourage the continued consideration of the use of the antioxidant and anti-inflammatory agent, melatonin, as a countermeasure to a SARS-CoV-2…	RAYYAN-INCLUSION: {"FELIPE"=>"Excluded"} | RAYYAN-LABELS: SemelhanÃ§a >90%	10.1007/s00018-021-04102-3	Antioxidants/*therapeutic use;Antiviral Agents/*therapeutic use;COVID-19/virology;Humans;Melatonin/*therapeutic use;SARS-CoV-2/*drug effects;*COVID-19 Drug Treatment	35187603	PMC8858600
rayyan-141737833	Hypoxia-dependent signaling in perioperative and critical care medicine.	2021	10		Journal of anesthesia	1438-8359 (Electronic)	35	5	741-756	Hirota K	https://pubmed.ncbi.nlm.nih.gov/34003375/	eng		Japan	A critical goal of patient management for anesthesiologists and intensivists is to maintain oxygen homeostasis in patients admitted to operation theaters and intensive care units. For this purpose, it is imperative to understand the strategies of the body against oxygen imbalance-especially oxygen deficiency (hypoxia). Adaptation to hypoxia and maintenance of oxygen homeostasis involve a wide ran…	RAYYAN-INCLUSION: {"FELIPE"=>"Excluded"} | RAYYAN-LABELS: SemelhanÃ§a >90%	10.1007/s00540-021-02940-w	*COVID-19;Critical Care;Humans;Hypoxia;Hypoxia-Inducible Factor 1, alpha Subunit;Oxygen;SARS-CoV-2	34003375	PMC8128984
rayyan-141737834	The risk factor for instability metabolic health and severity.	2022			Materials today. Proceedings	2214-7853 (Print)	60		1606-1610	Al-Koofee DAF and Omara AM and Abulrazzaq AB and Zaid R	https://pubmed.ncbi.nlm.nih.gov/34976745/	eng		England	Coronavirus disease -19 (COVID-19) pandemic has extended from late 2019 and continues to this day. The degree of the disease is related to some factors, including age and comorbidities. Obesity is now more widely considered as a main factor of infection, mainly because it has been shown that individuals who are obese have a more severe course of infection with COVID-19. This review study summariz…	RAYYAN-INCLUSION: {"FELIPE"=>"Excluded"} | RAYYAN-LABELS: SemelhanÃ§a >90%	10.1016/j.matpr.2021.12.132		34976745	PMC8715316
rayyan-141737835	Exploring potential mechanisms of Suhexiang Pill against COVID-19 based on network pharmacology and molecular docking.	2021	12	23	Medicine	1536-5964 (Electronic)	100	51	e27112	Li J and Huang Z and Lu S and Luo H and Tan Y and Ye P and Liu X and Wu Z and Wu C and Stalin A and Wang H and Liu Y and Shen L and Fan X and Zhang B and Yi J and Yao L and Xu Y and Wu J and Duan X	https://pubmed.ncbi.nlm.nih.gov/34941025/	eng		United States	BACKGROUND: The traditional Chinese medicine prescription Suhexiang Pill (SHXP), a classic prescription for the treatment of plague, has been recommended in the 2019 Guideline for coronavirus disease 2019 (COVID-19) diagnosis and treatment of a severe type of COVID-19. However, the bioactive compounds and underlying mechanisms of SHXP for COVID-19 prevention and treatment have not yet been elucid…	RAYYAN-INCLUSION: {"FELIPE"=>"Excluded"} | RAYYAN-LABELS: SemelhanÃ§a >90%	10.1097/MD.0000000000027112	*Drugs, Chinese Herbal;Humans;Medicine, Chinese Traditional;Molecular Docking Simulation;*Network Pharmacology;*COVID-19 Drug Treatment	34941025	PMC8702253
rayyan-141737836	CD147 and cyclophilin A: a promising potential targeted therapy for COVID-19 and associated cancer progression and chemo-resistance.	2023	4	4	Infectious agents and cancer	1750-9378 (Print)	18	1	20	Bakhtiyari M and Haji Aghasi A and Banihashemi S and Abbassioun A and Tavakol C and Zalpoor H	https://pubmed.ncbi.nlm.nih.gov/37016434/	eng		England	Coronavirus disease-2019 (COVID-19), as a worldwide serious issue has been shown to lead to progression and poor outcomes in cancer patients. The underlying mechanisms for SARS-CoV-2 infection's adverse effects on cancer patients have not been fully understood. We hypothesized that CD147 and Cyclophilin A (CyPA) not only can play a significant role in infection severity but also can contribute to…	RAYYAN-INCLUSION: {"FELIPE"=>"Excluded"} | RAYYAN-LABELS: SemelhanÃ§a >90%	10.1186/s13027-023-00501-2		37016434	PMC10072013
rayyan-141737837	Modeling Kaempferol as a Potential Pharmacological Agent for COVID-19/PF Co-Occurrence Based on Bioinformatics and System Pharmacological Tools.	2022			Frontiers in pharmacology	1663-9812 (Print)	13		865097	Jiang Y and Xie YZ and Peng CW and Yao KN and Lin XY and Zhan SF and Zhuang HF and Huang HT and Liu XH and Huang XF and Li H	https://pubmed.ncbi.nlm.nih.gov/35754492/	eng		Switzerland	Objective: People suffering from coronavirus disease 2019 (COVID-19) are prone to develop pulmonary fibrosis (PF), but there is currently no definitive treatment for COVID-19/PF co-occurrence. Kaempferol with promising antiviral and anti-fibrotic effects is expected to become a potential treatment for COVID-19 and PF comorbidities. Therefore, this study explored the targets and molecular mechanis…	RAYYAN-INCLUSION: {"FELIPE"=>"Excluded"} | RAYYAN-LABELS: SemelhanÃ§a >90%	10.3389/fphar.2022.865097		35754492	PMC9214245
rayyan-141737838	HIF-1Î± in cartilage homeostasis, apoptosis, and glycolysis in mice with steroid-induced osteonecrosis of the femoral head.	2024	5		Journal of cellular physiology	1097-4652 (Electronic)	239	5	e31224	Yu Y and Jiang Y and Ge H and Fan X and Gao H and Zhou Z	https://pubmed.ncbi.nlm.nih.gov/38481029/	eng		United States	With the prevalence of coronavirus disease 2019, the administration of glucocorticoids (GCs) has become more widespread. Treatment with high-dose GCs leads to a variety of problems, of which steroid-induced osteonecrosis of the femoral head (SONFH) is the most concerning. Since hypoxia-inducible factor 1Î± (HIF-1Î±) is a key factor in cartilage development and homeostasis, it may play an importan…	RAYYAN-INCLUSION: {"FELIPE"=>"Excluded"} | RAYYAN-LABELS: SemelhanÃ§a >90%	10.1002/jcp.31224	Animals;Male;Mice;*Apoptosis/drug effects;*Cartilage/metabolism/pathology/drug effects;*Chondrocytes/metabolism/drug effects/pathology;Disease Models, Animal;Extracellular Matrix/metabolism;Femur Head/pathology/metabolism;Femur Head Necrosis/chemically induced/pathology/metabolism/genetics;*Glucocorticoids/adverse effects/pharmacology;*Glycolysis/drug effects;*Homeostasis;*Hypoxia-Inducible Facto…	38481029
rayyan-141737839	SARS-CoV-2 NSP16 promotes IL-6 production by regulating the stabilization of HIF-1Î±.	2024	12		Cellular signalling	1873-3913 (Electronic)	124		111387	Mou X and Luo F and Zhang W and Cheng Q and Hepojoki J and Zhu S and Liu Y and Xiong H and Guo D and Yu J and Chen L and Li Y and Hou W and Chen S	https://pubmed.ncbi.nlm.nih.gov/39251053/	eng		England	Severe acute respiratory syndrome coronavirus 2 (SARS-CoV-2) is the etiologic agent of coronavirus disease 2019 (COVID-19). Severe and fatal COVID-19 cases often display cytokine storm i.e. significant elevation of pro-inflammatory cytokines and acute respiratory distress syndrome (ARDS) with systemic hypoxia. Understanding the mechanisms of these pathogenic manifestations would be essential for …	RAYYAN-INCLUSION: {"FELIPE"=>"Excluded"} | RAYYAN-LABELS: SemelhanÃ§a >90%	10.1016/j.cellsig.2024.111387	Humans;*Interleukin-6/metabolism;*Hypoxia-Inducible Factor 1, alpha Subunit/metabolism/genetics;*SARS-CoV-2/metabolism;*COVID-19/virology/metabolism;Von Hippel-Lindau Tumor Suppressor Protein/metabolism/genetics;HEK293 Cells;Protein Stability;Signal Transduction;Viral Regulatory and Accessory Proteins;Viral Nonstructural Proteins/metabolism/genetics;Viroporin Proteins;Endoribonucleases	39251053
rayyan-141737840	Redox Role of ROS and Inflammation in Pulmonary Diseases.	2021			Advances in experimental medicine and biology	0065-2598 (Print)	1304		187-204	Zuo L and Wijegunawardana D	https://pubmed.ncbi.nlm.nih.gov/34019270/	eng		United States	Reactive oxygen species (ROS), either derived from exogenous sources or overproduced endogenously, can disrupt the body's antioxidant defenses leading to compromised redox homeostasis. The lungs are highly susceptible to ROS-mediated damage. Oxidative stress (OS) caused by this redox imbalance leads to the pathogenesis of multiple pulmonary diseases such as asthma, chronic obstructive pulmonary d…	RAYYAN-INCLUSION: {"FELIPE"=>"Excluded"} | RAYYAN-LABELS: SemelhanÃ§a >90%	10.1007/978-3-030-68748-9_11	Antioxidants/therapeutic use;*COVID-19;Humans;Inflammation;*Lung Diseases;Oxidation-Reduction;Oxidative Stress;Reactive Oxygen Species;SARS-CoV-2	34019270
rayyan-141737841	Hypoxic preconditioning - A nonpharmacological approach in COVID-19 prevention.	2021	2		International journal of infectious diseases : IJID : official publication of the International Society for Infectious Diseases	1878-3511 (Electronic)	103		415-419	Hertzog RG and Bicheru NS and Popescu DM and CÄƒlborean O and Catrina AM	https://pubmed.ncbi.nlm.nih.gov/33249285/	eng		Canada	Hypoxia is defined by low oxygen concentration in organs, tissues, and cells. Maintaining oxygen homeostasis represents the essential cellular metabolic process for the structural integrity of tissues in different pathological conditions, including severe acute respiratory syndrome coronavirus-2 (SARS-CoV-2) infection. Considering the role of hypoxia-inducible factor-1 as the regulator of cellula…	RAYYAN-INCLUSION: {"FELIPE"=>"Excluded"} | RAYYAN-LABELS: SemelhanÃ§a >90%	10.1016/j.ijid.2020.11.181	Animals;COVID-19/*prevention & control;Cell Survival;Humans;*Hypoxia;Hypoxia-Inducible Factor 1/metabolism;Male;Mesenchymal Stem Cells/metabolism;SARS-CoV-2	33249285	PMC7690942
rayyan-141737842	Plasma proteome of Long-COVID patients indicates HIF-mediated vasculo-proliferative disease with impact on brain and heart function.	2023	6	10	Journal of translational medicine	1479-5876 (Electronic)	21	1	377	Iosef C and Knauer MJ and Nicholson M and Van Nynatten LR and Cepinskas G and Draghici S and Han VKM and Fraser DD	https://pubmed.ncbi.nlm.nih.gov/37301958/	eng		England	AIMS: Long-COVID occurs after SARS-CoV-2 infection and results in diverse, prolonged symptoms. The present study aimed to unveil potential mechanisms, and to inform prognosis and treatment. METHODS: Plasma proteome from Long-COVID outpatients was analyzed in comparison to matched acutely ill COVID-19 (mild and severe) inpatients and healthy control subjects. The expression of 3072 protein biomark…	RAYYAN-INCLUSION: {"FELIPE"=>"Excluded"} | RAYYAN-LABELS: SemelhanÃ§a >90%	10.1186/s12967-023-04149-9	Humans;*COVID-19;Proteome;SARS-CoV-2;Post-Acute COVID-19 Syndrome;Prospective Studies;Brain;Biomarkers	37301958	PMC10257382
rayyan-141737843	Adhatoda Vasica attenuates inflammatory and hypoxic responses in preclinical mouse models: potential for repurposing in COVID-19-like conditions.	2021	4	6	Respiratory research	1465-993X (Electronic)	22	1	99	Gheware A and Dholakia D and Kannan S and Panda L and Rani R and Pattnaik BR and Jain V and Parekh Y and Enayathullah MG and Bokara KK and Subramanian V and Mukerji M and Agrawal A and Prasher B	https://pubmed.ncbi.nlm.nih.gov/33823870/	eng		England	BACKGROUND: COVID-19 pneumonia has been associated with severe acute hypoxia, sepsis-like states, thrombosis and chronic sequelae including persisting hypoxia and fibrosis. The molecular hypoxia response pathway has been associated with such pathologies and our recent observations on anti-hypoxic and anti-inflammatory effects of whole aqueous extract of Adhatoda Vasica (AV) prompted us to explore…	RAYYAN-INCLUSION: {"FELIPE"=>"Excluded"} | RAYYAN-LABELS: SemelhanÃ§a >90%	10.1186/s12931-021-01698-9	Animals;Anti-Inflammatory Agents/isolation & purification/*pharmacology;Bleomycin;COVID-19/metabolism/virology;Cecum/microbiology/surgery;Cytokines/genetics/metabolism;Disease Models, Animal;*Drug Repositioning;Hypoxia/*drug therapy/genetics/metabolism;Hypoxia-Inducible Factor 1, alpha Subunit/genetics/metabolism;Hypoxia-Inducible Factor-Proline Dioxygenases/genetics/metabolism;Inflammation Media…	33823870	PMC8022127
rayyan-141737844	Hypoxic and pharmacological activation of HIF inhibits SARS-CoV-2 infection of lung epithelial cells.	2021	4	20	Cell reports	2211-1247 (Electronic)	35	3	109020	Wing PAC and Keeley TP and Zhuang X and Lee JY and Prange-Barczynska M and Tsukuda S and Morgan SB and Harding AC and Argles ILA and Kurlekar S and Noerenberg M and Thompson CP and Huang KA and Balfe P and Watashi K and Castello A and Hinks TSC and James W and Ratcliffe PJ and Davis I and Hodson EJ and Bishop T and McKeating JA	https://pubmed.ncbi.nlm.nih.gov/33852916/	eng		United States	COVID-19, caused by the novel coronavirus SARS-CoV-2, is a global health issue with more than 2 million fatalities to date. Viral replication is shaped by the cellular microenvironment, and one important factor to consider is oxygen tension, in which hypoxia inducible factor (HIF) regulates transcriptional responses to hypoxia. SARS-CoV-2 primarily infects cells of the respiratory tract, entering…	RAYYAN-INCLUSION: {"FELIPE"=>"Excluded"} | RAYYAN-LABELS: SemelhanÃ§a >90%	10.1016/j.celrep.2021.109020	A549 Cells;Animals;COVID-19/*metabolism/pathology;Caco-2 Cells;Cell Hypoxia/drug effects;Chlorocebus aethiops;Epithelial Cells/*metabolism/virology;Glycine/*analogs & derivatives/pharmacology;Humans;Hypoxia-Inducible Factor 1, alpha Subunit/*metabolism;Isoquinolines/*pharmacology;Lung/*metabolism/virology;Mice;SARS-CoV-2/*physiology;Vero Cells;Virus Internalization/*drug effects;Virus Replication…	33852916	PMC8020087
rayyan-141737845	Reveal the Mechanisms of Yi-Fei-Jian-Pi-Tang on Covid-19 through Network Pharmacology Approach.	2022			Computational intelligence and neuroscience	1687-5273 (Electronic)	2022		1493137	Lang W and Yang F and Cai F and Shi W and Dong M and An Q and Li Y	https://pubmed.ncbi.nlm.nih.gov/35855804/	eng		United States	OBJECTIVES: The Traditional Chinese Medicine (TCM) formula Yi-Fei-Jian-Pi-Tang (YFJPT) has been demonstrated effective against Corona Virus Disease 2019 (Covid-19). The aim of this article is to make a thorough inquiry about its active constituent as well as mechanisms against Covid-19 via TCM network pharmacology. METHODS: All the ingredients of YFJPT are obtained from the pharmacology database …	RAYYAN-INCLUSION: {"FELIPE"=>"Excluded"} | RAYYAN-LABELS: SemelhanÃ§a >90%	10.1155/2022/1493137	*COVID-19;Chemokines;Humans;Ligands;Metalloproteases;Network Pharmacology	35855804	PMC9288182
rayyan-141737846	Chemotherapy induces ACE2 expression in breast cancer via the ROS-AKT-HIF-1Î± signaling pathway: a potential prognostic marker for breast cancer patients receiving chemotherapy.	2022	11	5	Journal of translational medicine	1479-5876 (Electronic)	20	1	509	Zuo X and Ren S and Zhang H and Tian J and Tian R and Han B and Liu H and Dong Q and Wang Z and Cui Y and Niu R and Zhang F	https://pubmed.ncbi.nlm.nih.gov/36335375/	eng		England	BACKGROUND: Angiotensin-converting enzyme 2 (ACE2) is a key enzyme of the renin-angiotensin system and a well-known functional receptor for the entry of severe acute respiratory syndrome coronavirus 2 (SARS-CoV-2) into host cells. The COVID-19 pandemic has brought ACE2 into the spotlight, and ACE2 expression in tumors and its relationship with SARS-COV-2 infection and prognosis of cancer patients…	RAYYAN-INCLUSION: {"FELIPE"=>"Excluded"} | RAYYAN-LABELS: SemelhanÃ§a >90%	10.1186/s12967-022-03716-w	Humans;Female;Angiotensin-Converting Enzyme 2;Proto-Oncogene Proteins c-akt/metabolism;Reactive Oxygen Species/metabolism;*Breast Neoplasms/drug therapy/genetics/metabolism;SARS-CoV-2;Pandemics;Prognosis;*COVID-19;Signal Transduction;RNA, Small Interfering;Hypoxia-Inducible Factor 1, alpha Subunit/genetics/metabolism	36335375	PMC9636712
rayyan-141737847	Why does COVID-19 pathology have several clinical forms?	2020	12		BioEssays : news and reviews in molecular, cellular and developmental biology	1521-1878 (Electronic)	42	12	e2000198	Aliabadi F and Ajami M and Pazoki-Toroudi H	https://pubmed.ncbi.nlm.nih.gov/33174637/	eng		United States	The outbreak of a new, potentially fatal virus, SARS-COV-2, which started in December 2019 in Wuhan, China, and since developed into a pandemic has stimulated research for an effective treatment and vaccine. For this research to be successful, it is necessary to understand the pathology of the virus. So far, we know that this virus can harm different organs of the body. Although the exact mechani…	RAYYAN-INCLUSION: {"FELIPE"=>"Excluded"} | RAYYAN-LABELS: SemelhanÃ§a >90%	10.1002/bies.202000198	Aging/physiology;Angiotensin-Converting Enzyme 2/metabolism;COVID-19/*epidemiology/immunology/*pathology;Dinoprostone/metabolism/*physiology;Female;Humans;Hypoxia-Inducible Factor 1, alpha Subunit/metabolism;Inflammation/complications/epidemiology/pathology/virology;Male;*Pandemics;Phenotype;SARS-CoV-2/immunology/*pathogenicity;Severity of Illness Index;Signal Transduction/immunology	33174637
rayyan-141737848	Cardiovascular Risk After SARS-CoV-2 Infection Is Mediated by IL18/IL18R1/HIF-1 Signaling Pathway Axis.	2021			Frontiers in immunology	1664-3224 (Electronic)	12		780804	Zhang L and Li M and Wang Z and Sun P and Wei S and Zhang C and Wu H and Bai H	https://pubmed.ncbi.nlm.nih.gov/35069552/	eng		Switzerland	OBJECTIVES: Currently, cardiovascular risk associated with COVID-19 has been brought to people's attention, but the mechanism is not clear. The aim of this study is to elucidate the mechanisms based on multiple omics data. METHODOLOGY: Weighted gene co-expression network analysis (WGCNA) was used to identify key pathways. Combination analysis with aneurysm and atherosclerosis related pathways, hy…	RAYYAN-INCLUSION: {"FELIPE"=>"Excluded"} | RAYYAN-LABELS: SemelhanÃ§a >90%	10.3389/fimmu.2021.780804	Aneurysm/*etiology/*metabolism/pathology;Atherosclerosis/*etiology/*metabolism/pathology;COVID-19/*blood/*complications/virology;Case-Control Studies;Cells, Cultured;Epigenesis, Genetic;Humans;Hypoxia-Inducible Factor 1, alpha Subunit/*metabolism;Interferon Type I/metabolism;Interleukin-18/*metabolism;Interleukin-18 Receptor alpha Subunit/*metabolism;Leukocytes, Mononuclear/metabolism;Macrophages…	35069552	PMC8766743
rayyan-141737849	Study on the mechanism of treating COVID-19 with Shenqi Wan based on network pharmacology.	2021	8		Drug development and industrial pharmacy	1520-5762 (Electronic)	47	8	1279-1289	Ye XW and Deng YL and Zhang X and Liu MM and Liu Y and Xie YT and Wan Q and Huang M and Zhang T and Xi JH and Zhang JL	https://pubmed.ncbi.nlm.nih.gov/34605344/	eng		England	PURPOSE: Through the method of network pharmacology, the active components and targets of Shenqi Wan (SQW) were excavated, the relationship with novel Coronavirus pneumonia (COVID-19) was discussed, and the possible mechanism of SQW in the treatment of COVID-19 was revealed from the aspects of multicomponents, multitargets, and multipathways. METHODS: Firstly, the active components of SQW were sc…	RAYYAN-INCLUSION: {"FELIPE"=>"Excluded"} | RAYYAN-LABELS: SemelhanÃ§a >90%	10.1080/03639045.2021.1989453	Angiotensin-Converting Enzyme 2;Cyclooxygenase 2;*Drugs, Chinese Herbal/chemistry/pharmacology/therapeutic use;Humans;Luteolin;Medicine, Chinese Traditional/methods;Molecular Docking Simulation;Network Pharmacology;Quercetin;*COVID-19 Drug Treatment	34605344
rayyan-141737850	Characterization of the Inflammatory Response to Severe COVID-19 Illness.	2020	9	15	American journal of respiratory and critical care medicine	1535-4970 (Electronic)	202	6	812-821	McElvaney OJ and McEvoy NL and McElvaney OF and Carroll TP and Murphy MP and Dunlea DM and NÃ­ ChoileÃ¡in O and Clarke J and O'Connor E and Hogan G and Ryan D and Sulaiman I and Gunaratnam C and Branagan P and O'Brien ME and Morgan RK and Costello RW and Hurley K and Walsh S and de Barra E and McNally C and McConkey S and Boland F and Galvin S and Kiernan F and O'Rourke J and Dwyer R and Power M …	https://pubmed.ncbi.nlm.nih.gov/32584597/	eng		United States	Rationale: Coronavirus disease (COVID-19) is a global threat to health. Its inflammatory characteristics are incompletely understood.Objectives: To define the cytokine profile of COVID-19 and to identify evidence of immunometabolic alterations in those with severe illness.Methods: Levels of IL-1Î², IL-6, IL-8, IL-10, and sTNFR1 (soluble tumor necrosis factor receptor 1) were assessed in plasma fr…	RAYYAN-INCLUSION: {"FELIPE"=>"Excluded"} | RAYYAN-LABELS: SemelhanÃ§a >90%	10.1164/rccm.202005-1583OC	Acute-Phase Reaction/*immunology/metabolism;Adult;Aged;Betacoronavirus;Blotting, Western;COVID-19;Carrier Proteins/*metabolism;Case-Control Studies;Community-Acquired Infections/immunology/metabolism;Coronavirus Infections/*immunology/*metabolism/mortality/physiopathology;Critical Illness;Cytokines/*immunology;Electrophoresis, Polyacrylamide Gel;Enzyme-Linked Immunosorbent Assay;Female;Hospitaliz…	32584597	PMC7491404
rayyan-141737851	SARS-CoV-2 and Glutamine: SARS-CoV-2 Triggered Pathogenesis via Metabolic Reprograming of Glutamine in Host Cells.	2020			Frontiers in molecular biosciences	2296-889X (Print)	7		627842	Bharadwaj S and Singh M and Kirtipal N and Kang SG	https://pubmed.ncbi.nlm.nih.gov/33585567/	eng		Switzerland	Severe acute respiratory syndrome coronavirus 2 (SARS-CoV-2) infection, as coronavirus disease 2019 (COVID-19) pandemic, has killed more than a million people worldwide, and researchers are constantly working to develop therapeutics in the treatment and prevention of this new viral infection. To infect and induced pathogenesis as observed in other viral infections, we postulated that SARS-CoV-2 m…	RAYYAN-INCLUSION: {"FELIPE"=>"Excluded"} | RAYYAN-LABELS: SemelhanÃ§a >90%	10.3389/fmolb.2020.627842		33585567	PMC7873863
rayyan-141737852	Follow-up assessment of the microvascular function in patients with long COVID.	2025	1		Microvascular research	1095-9319 (Electronic)	157		104748	Romanowska-Kocejko M and Braczko A and JÄ™drzejewska A and Å»arczyÅ„ska-Buchowiecka M and Kocejko T and Kutryb-ZajÄ…c B and Hellmann M	https://pubmed.ncbi.nlm.nih.gov/39293561/	eng		United States	Long COVID is a complex pathophysiological condition. However, accumulating data suggests that COVID-19 is a systemic microvascular endothelial dysfunction with different clinical manifestations. In this study, a microvascular function was assessed in long COVID patients (nÂ =Â 33) and healthy controls (nÂ =Â 30) using flow-mediated skin fluorescence technique (FMSF), based on measurements of nic…	RAYYAN-INCLUSION: {"FELIPE"=>"Excluded"} | RAYYAN-LABELS: SemelhanÃ§a >90%	10.1016/j.mvr.2024.104748	Humans;*Microcirculation;Male;Female;*COVID-19/blood/physiopathology/diagnosis/complications;Middle Aged;Aged;Case-Control Studies;Post-Acute COVID-19 Syndrome;Time Factors;Hypoxia-Inducible Factor 1, alpha Subunit/blood;Follow-Up Studies;Skin/blood supply;Biomarkers/blood;Arginine/blood/analogs & derivatives;SARS-CoV-2;Microvessels/physiopathology;COVID-19 Drug Treatment;Adult	39293561
rayyan-141737853	Is there a rationale for hyperbaric oxygen therapy in the patients with Post COVID syndrome? : A critical review.	2024	12		European archives of psychiatry and clinical neuroscience	1433-8491 (Electronic)	274	8	1797-1817	Pawlik MT and Rinneberg G and Koch A and Meyringer H and Loew TH and Kjellberg A	https://pubmed.ncbi.nlm.nih.gov/39545965/	eng		Germany	The SARS-CoV-2 pandemic has resulted in 762 million infections worldwide from 2020 to date, of which approximately ten percent are suffering from the effects after infection in 2019 (COVID-19) [1, 40]. In Germany, it is now assumed that at least one million people suffer from post-COVID condition with long-term consequences. These have been previously reported in diseases like Myalgic Encephalomy…	RAYYAN-INCLUSION: {"FELIPE"=>"Excluded"} | RAYYAN-LABELS: SemelhanÃ§a >90%	10.1007/s00406-024-01911-y	Humans;*Hyperbaric Oxygenation/methods;*COVID-19/therapy/complications;Post-Acute COVID-19 Syndrome;SARS-CoV-2	39545965	PMC11579208
rayyan-141737854	Identification of Monocytes Associated with Severe COVID-19 in the PBMCs of Severely Infected Patients Through Single-Cell Transcriptome Sequencing.	2022	10		Engineering (Beijing, China)	2095-8099 (Print)	17		161-169	Zhang Y and Wang S and Xia H and Guo J and He K and Huang C and Luo R and Chen Y and Xu K and Gao H and Sheng J and Li L	https://pubmed.ncbi.nlm.nih.gov/34150352/	eng		China	Understanding the immunological characteristics of monocytes-including the characteristics associated with fibrosis-in severe coronavirus disease 2019 (COVID-19) is crucial for understanding the pathogenic mechanism of the disease and preventing disease severity. In this study, we performed single-cell transcriptomic sequencing of peripheral blood samples collected from six healthy controls and 1…	RAYYAN-INCLUSION: {"FELIPE"=>"Excluded"} | RAYYAN-LABELS: SemelhanÃ§a >90%	10.1016/j.eng.2021.05.009		34150352	PMC8196473
rayyan-141737855	Effect of apigetrin in pseudo-SARS-CoV-2-induced inflammatory and pulmonary fibrosis in vitro model.	2024	6	24	Scientific reports	2045-2322 (Electronic)	14	1	14545	Han H and Kim JE and Lee HJ	https://pubmed.ncbi.nlm.nih.gov/38914619/	eng		England	SARS-CoV-2 has become a global public health problem. Acute respiratory distress syndrome (ARDS) is the leading cause of death due to the SARS-CoV-2 infection. Pulmonary fibrosis (PF) is a severe and frequently reported COVID-19 sequela. In this study, an in vitro model of ARDS and PF caused by SARS-CoV-2 was established in MH-S, THP-1, and MRC-5 cells using pseudo-SARS-CoV-2 (PSCV). Expression o…	RAYYAN-INCLUSION: {"FELIPE"=>"Excluded"} | RAYYAN-LABELS: SemelhanÃ§a >90%	10.1038/s41598-024-65447-w	Humans;*Pulmonary Fibrosis/metabolism/virology/pathology;*SARS-CoV-2/physiology;*COVID-19/metabolism/virology/pathology;*Hypoxia-Inducible Factor 1, alpha Subunit/metabolism/genetics;*Cytokines/metabolism;Inflammation/metabolism/pathology;Cell Line;Respiratory Distress Syndrome/metabolism/virology/pathology/etiology;THP-1 Cells	38914619	PMC11196261
rayyan-141737856	Computationally predicted SARS-COV-2 encoded microRNAs target NFKB, JAK/STAT and TGFB signaling pathways.	2021	3		Gene reports	2452-0144 (Print)	22		101012	Aydemir MN and Aydemir HB and Korkmaz EM and Budak M and Cekin N and Pinarbasi E	https://pubmed.ncbi.nlm.nih.gov/33398248/	eng		United States	Recently an outbreak that emerged in Wuhan, China in December 2019, spread to the whole world in a short time and killed >1,410,000 people. It was determined that a new type of beta coronavirus called severe acute respiratory disease coronavirus type 2 (SARS-CoV-2) was causative agent of this outbreak and the disease caused by the virus was named as coronavirus disease 19 (COVID19). Despite the i…	RAYYAN-INCLUSION: {"FELIPE"=>"Excluded"} | RAYYAN-LABELS: SemelhanÃ§a >90%	10.1016/j.genrep.2020.101012		33398248	PMC7773562
rayyan-141737857	An airway organoid-based screen identifies a role for the HIF1Î±-glycolysis axis in SARS-CoV-2 infection.	2021	11	9	Cell reports	2211-1247 (Electronic)	37	6	109920	Duan X and Tang X and Nair MS and Zhang T and Qiu Y and Zhang W and Wang P and Huang Y and Xiang J and Wang H and Schwartz RE and Ho DD and Evans T and Chen S	https://pubmed.ncbi.nlm.nih.gov/34731648/	eng		United States	It is urgent to develop disease models to dissect mechanisms regulating severe acute respiratory syndrome coronavirus 2 (SARS-CoV-2) infection. Here, we derive airway organoids from human pluripotent stem cells (hPSC-AOs). The hPSC-AOs, particularly ciliated-like cells, are permissive to SARS-CoV-2 infection. Using this platform, we perform a high content screen and identify GW6471, which blocks …	RAYYAN-INCLUSION: {"FELIPE"=>"Excluded"} | RAYYAN-LABELS: SemelhanÃ§a >90%	10.1016/j.celrep.2021.109920	Animals;COVID-19/*metabolism;Cell Line;Chlorocebus aethiops;Epithelial Cells/metabolism;Glycolysis/*physiology;HEK293 Cells;Humans;Hypoxia-Inducible Factor 1, alpha Subunit/*metabolism;Lung/*metabolism;Organoids/*metabolism;Pluripotent Stem Cells/metabolism;SARS-CoV-2/pathogenicity;Transcriptome/physiology;Vero Cells	34731648	PMC8516798
rayyan-141737858	Single-Cell RNA Sequencing Reveals HIF1A as a Severity-Sensitive Immunological Scar in Circulating Monocytes of Convalescent Comorbidity-Free COVID-19 Patients.	2024	2	6	Cells	2073-4409 (Electronic)	13	4		May L and Chu CF and Zielinski CE	https://pubmed.ncbi.nlm.nih.gov/38391913/	eng		Switzerland	COVID-19, caused by severe acute respiratory syndrome coronavirus-2 (SARS-CoV-2), is characterized by a wide range of clinical symptoms and a poorly predictable disease course. Although in-depth transcriptomic investigations of peripheral blood samples from COVID-19 patients have been performed, the detailed molecular mechanisms underlying an asymptomatic, mild or severe disease course, particula…	RAYYAN-INCLUSION: {"FELIPE"=>"Excluded"} | RAYYAN-LABELS: SemelhanÃ§a >90%	10.3390/cells13040300	Humans;*COVID-19;SARS-CoV-2;Monocytes;Cicatrix;Sequence Analysis, RNA;Hypoxia-Inducible Factor 1, alpha Subunit	38391913	PMC10886588
rayyan-141737859	Dysregulation in Akt/mTOR/HIF-1 signaling identified by proteo-transcriptomics of SARS-CoV-2 infected cells.	2020	12		Emerging microbes & infections	2222-1751 (Electronic)	9	1	1748-1760	Appelberg S and Gupta S and Svensson AkusjÃ¤rvi S and Ambikan AT and Mikaeloff F and Saccon E and VÃ©gvÃ¡ri Ã and Benfeitas R and Sperk M and StÃ¥hlberg M and Krishnan S and Singh K and Penninger JM and Mirazimi A and Neogi U	https://pubmed.ncbi.nlm.nih.gov/32691695/	eng		United States	How severe acute respiratory syndrome coronavirus-2 (SARS-CoV-2) infections engage cellular host pathways and innate immunity in infected cells remains largely elusive. We performed an integrative proteo-transcriptomics analysis in SARS-CoV-2 infected Huh7 cells to map the cellular response to the invading virus over time. We identified four pathways, ErbB, HIF-1, mTOR and TNF signaling, among ot…	RAYYAN-INCLUSION: {"FELIPE"=>"Excluded"} | RAYYAN-LABELS: SemelhanÃ§a >90%	10.1080/22221751.2020.1799723	Betacoronavirus/*pathogenicity;COVID-19;Cell Line;Chromatography, Liquid;Coronavirus Infections/genetics/metabolism/*virology;Gene Expression Profiling/*methods;Gene Expression Regulation;High-Throughput Nucleotide Sequencing;Humans;Hypoxia-Inducible Factor 1/genetics/metabolism;Pandemics;Pneumonia, Viral/genetics/metabolism/*virology;Proteomics/*methods;Proto-Oncogene Proteins c-akt/genetics/met…	32691695	PMC7473213
rayyan-141737860	Effects of moderate-intensity intermittent hypoxic training on health outcomes of patients recovered from COVID-19: the AEROBICOVID study protocol for a randomized controlled trial.	2021	8	12	Trials	1745-6215 (Electronic)	22	1	534	TrapÃ© ÃA and Camacho-Cardenosa M and Camacho-Cardenosa A and Merellano-Navarro E and Rodrigues JAL and da Silva Lizzi EA and Sorgi CA and Papoti M and Brazo-Sayavera J	https://pubmed.ncbi.nlm.nih.gov/34384461/	eng		England	BACKGROUND: Recent studies point to a lower number and reduced severity of cases in higher altitude cities with decreased oxygen concentration. Specific literature has shown several benefits of physical training, so, in this sense, physical training with hypoxic stimulus appears as an alternative that supports the conventional treatments of the COVID-19 patient's recovery. Thus, this study's prim…	RAYYAN-INCLUSION: {"FELIPE"=>"Excluded"} | RAYYAN-LABELS: SemelhanÃ§a >90%	10.1186/s13063-021-05414-2	Adult;Aged;*COVID-19;Humans;Hypoxia/diagnosis/therapy;Middle Aged;Quality of Life;Randomized Controlled Trials as Topic;SARS-CoV-2;Treatment Outcome	34384461	PMC8358903
rayyan-141737861	NELL1 variant protein (NV1) modulates hyper-inflammation, Th-1 mediated immune response, and the HIF-1Î± hypoxia pathway to promote healing in viral-induced lung injury.	2025	1		Biochemical and biophysical research communications	1090-2104 (Electronic)	744		151198	Culiat C and Soni D and Malkes W and Wienhold M and Zhang LH and Henry E and Dragan M and Kar S and Angeles DM and Eaker S and Biswas R	https://pubmed.ncbi.nlm.nih.gov/39706056/	eng		United States	Research underscores the urgent need for technological innovations to treat lung tissue damage from viral infections and the lasting impact of COVID-19. Our study demonstrates the effectiveness of recombinant human NV1 protein in promoting a pro-healing extracellular matrix that regulates homeostasis in response to excessive tissue reactions caused by infection and injury. NV1 achieves this by ca…	RAYYAN-INCLUSION: {"FELIPE"=>"Excluded"} | RAYYAN-LABELS: SemelhanÃ§a >90%	10.1016/j.bbrc.2024.151198	*Hypoxia-Inducible Factor 1, alpha Subunit/metabolism/genetics;Humans;Animals;*Lung Injury/immunology/virology/pathology/metabolism;Th1 Cells/immunology;Inflammation/metabolism/immunology;COVID-19/immunology/virology/metabolism;Calcium-Binding Proteins/metabolism/genetics;Mice;Signal Transduction;Cytokines/metabolism/immunology;SARS-CoV-2/immunology;Wound Healing;Mice, Inbred C57BL	39706056
rayyan-141737862	Daphnetin may protect from SARS-CoV-2 infection by reducing ACE2.	2024	12	28	Scientific reports	2045-2322 (Electronic)	14	1	30682	Yang QW and Yue CL and Chen M and Ling YY and Dong Q and Zhou YX and Cao Y and Ding YX and Zhao X and Huang H and Zhang ZH and Hu L and Xu XH	https://pubmed.ncbi.nlm.nih.gov/39730426/	eng		England	To combat the SARS-CoV-2 pandemic, innovative prevention strategies are needed, including reducing ACE2 expression on respiratory cells. This study screened approved drugs in China for their ability to downregulate ACE2. Daphnetin (DAP) was found to significantly reduce ACE2 mRNA and protein levels in PC9 cells. DAP exerts its inhibitory effects on ACE2 expression by targeting HIF-1Î± and JAK2, t…	RAYYAN-INCLUSION: {"FELIPE"=>"Excluded"} | RAYYAN-LABELS: SemelhanÃ§a >90%	10.1038/s41598-024-79734-z	*Angiotensin-Converting Enzyme 2/metabolism/genetics;Humans;*COVID-19/virology/metabolism;*SARS-CoV-2/drug effects;Animals;*Umbelliferones/pharmacology;Mice;COVID-19 Drug Treatment;Hypoxia-Inducible Factor 1, alpha Subunit/metabolism/genetics;Janus Kinase 2/metabolism;Antiviral Agents/pharmacology	39730426	PMC11680907
rayyan-141737863	Elevated Glucose Levels Favor SARS-CoV-2 Infection and Monocyte Response through a HIF-1Î±/Glycolysis-Dependent Axis.	2020	9	1	Cell metabolism	1932-7420 (Electronic)	32	3	437-446.e5	Codo AC and Davanzo GG and Monteiro LB and de Souza GF and Muraro SP and Virgilio-da-Silva JV and Prodonoff JS and Carregari VC and de Biagi Junior CAO and Crunfli F and Jimenez Restrepo JL and Vendramini PH and Reis-de-Oliveira G and Bispo Dos Santos K and Toledo-Teixeira DA and Parise PL and Martini MC and Marques RE and Carmo HR and Borin A and Coimbra LD and Boldrini VO and Brunetti NS and Vi…	https://pubmed.ncbi.nlm.nih.gov/32697943/	eng		United States	COVID-19 can result in severe lung injury. It remained to be determined why diabetic individuals with uncontrolled glucose levels are more prone to develop the severe form of COVID-19. The molecular mechanism underlying SARS-CoV-2 infection and what determines the onset of the cytokine storm found in severe COVID-19 patients are unknown. Monocytes and macrophages are the most enriched immune cell…	RAYYAN-INCLUSION: {"FELIPE"=>"Excluded"} | RAYYAN-LABELS: SemelhanÃ§a >90%	10.1016/j.cmet.2020.07.007	Adult;Betacoronavirus/*physiology;Blood Glucose/*metabolism;COVID-19;Cell Line;Coronavirus Infections/*complications/metabolism;Diabetes Complications/*complications/metabolism;Diabetes Mellitus/metabolism;Female;Glycolysis;Humans;Hypoxia-Inducible Factor 1, alpha Subunit/*metabolism;Inflammation/complications/metabolism;Male;Middle Aged;Monocytes/*metabolism/virology;Pandemics;Pneumonia, Viral/*…	32697943	PMC7367032
rayyan-141737864	HIF-1Î± promotes SARS-CoV-2 infection and aggravates inflammatory responses to COVID-19.	2021	8	18	Signal transduction and targeted therapy	2059-3635 (Electronic)	6	1	308	Tian M and Liu W and Li X and Zhao P and Shereen MA and Zhu C and Huang S and Liu S and Yu X and Yue M and Pan P and Wang W and Li Y and Chen X and Wu K and Luo Z and Zhang Q and Wu J	https://pubmed.ncbi.nlm.nih.gov/34408131/	eng		England	Cytokine storm induced by Severe Acute Respiratory Syndrome Coronavirus 2 (SARS-CoV-2) is a major pathological feature of Coronavirus Disease 2019 (COVID-19) and a crucial determinant in COVID-19 prognosis. Understanding the mechanism underlying the SARS-CoV-2-induced cytokine storm is critical for COVID-19 control. Here, we identify that SARS-CoV-2 ORF3a and host hypoxia-inducible factor-1Î± (HI…	RAYYAN-INCLUSION: {"FELIPE"=>"Excluded"} | RAYYAN-LABELS: SemelhanÃ§a >90%	10.1038/s41392-021-00726-w	A549 Cells;Animals;COVID-19/*metabolism;Chlorocebus aethiops;HEK293 Cells;HeLa Cells;Humans;Hypoxia-Inducible Factor 1, alpha Subunit/*metabolism;Mitochondria/*metabolism/pathology;RNA-Seq;SARS-CoV-2/*metabolism;*Signal Transduction;THP-1 Cells;Vero Cells;Viroporin Proteins/*metabolism	34408131	PMC8371950
rayyan-141737865	Hypoxia-Inducible Factor Signaling in Inflammatory Lung Injury and Repair.	2022	1	6	Cells	2073-4409 (Electronic)	11	2		Evans CE	https://pubmed.ncbi.nlm.nih.gov/35053299/	eng		Switzerland	Inflammatory lung injury is characterized by lung endothelial cell (LEC) death, alveolar epithelial cell (AEC) death, LEC-LEC junction weakening, and leukocyte infiltration, which together disrupt nutrient and oxygen transport. Subsequently, lung vascular repair is characterized by LEC and AEC regeneration and LEC-LEC junction re-annealing, which restores nutrient and oxygen delivery to the injur…	RAYYAN-INCLUSION: {"FELIPE"=>"Excluded"} | RAYYAN-LABELS: SemelhanÃ§a >90%	10.3390/cells11020183	Acute Lung Injury/*metabolism/pathology;Basic Helix-Loop-Helix Transcription Factors/*metabolism;COVID-19/*metabolism/pathology;Humans;Hypoxia-Inducible Factor 1/*metabolism;Lung/*metabolism/pathology;Respiratory Distress Syndrome/*metabolism/pathology;SARS-CoV-2/*metabolism;*Signal Transduction	35053299	PMC8774273
rayyan-141737866	SARS-CoV-2 infecting endothelial cells, biochemical alterations, autopsy findings and outcomes in COVID-19, suggest role of hypoxia-inducible factor-1.	2022	2	2	Journal of medical biochemistry	1452-8258 (Print)	41	1	14-20	Ambade V and Ambade S	https://pubmed.ncbi.nlm.nih.gov/35291496/	eng		Serbia	Researchers around the world have experienced the dual nature of severe acute respiratory syndrome coronavirus-2 (SARS-CoV-2), 'tragically lethal in some people while surprisingly benign in others'. There have been congregating studies of the novel coronavirus disease (COVID-19), a disease that mainly attacks the lungs but also has mystifying effects on the heart, kidneys and brain. Researchers a…	RAYYAN-INCLUSION: {"FELIPE"=>"Excluded"} | RAYYAN-LABELS: SemelhanÃ§a >90%	10.5937/jomb0-30659		35291496	PMC8882013
rayyan-141737867	Association between iron metabolism and SARS-COV-2 infection, determined by ferritin, hephaestin and hypoxia-induced factor-1 alpha levels in COVID-19 patients.	2023	3		Molecular biology reports	1573-4978 (Electronic)	50	3	2471-2478	Aslan ES and AydÄ±n H and Tekin YK and KeleÅŸ S and White KN and Hekim N	https://pubmed.ncbi.nlm.nih.gov/36600108/	eng		Netherlands	BACKGROUND: Due to the growing evidence of the importance of iron status in immune responses, the biomarkers of iron metabolism are of interest in novel Coronavirus Disease 2019 (COVID-19). The present prospective study was carried out to compare iron status indicated by levels of ferritin with the levels of two novel biomarkers related to iron homeostasis, hephaestin and hypoxia-inducible factor…	RAYYAN-INCLUSION: {"FELIPE"=>"Excluded"} | RAYYAN-LABELS: SemelhanÃ§a >90%	10.1007/s11033-022-08221-3	Humans;*COVID-19;*Ferritins;Hypoxia;Hypoxia-Inducible Factor 1, alpha Subunit/metabolism;Iron/metabolism;Prospective Studies;SARS-CoV-2/metabolism	36600108	PMC9812738
rayyan-141737876	SARS-CoV-2 Proteins Exploit Host's Genetic and Epigenetic Mediators for the Annexation of Key Host Signaling Pathways.	2020			Frontiers in molecular biosciences	2296-889X (Print)	7		598583	Khan MA and Islam ABMMK	https://pubmed.ncbi.nlm.nih.gov/33585554/	eng		Switzerland	The constant rise of the death toll and cases of COVID-19 has made this pandemic a serious threat to human civilization. Understanding of host-SARS-CoV-2 interaction in viral pathogenesis is still in its infancy. In this study, we utilized a blend of computational and knowledgebase approaches to model the putative virus-host interplay in host signaling pathways by integrating the experimentally v…	RAYYAN-INCLUSION: {"FELIPE"=>"Excluded"} | RAYYAN-LABELS: SemelhanÃ§a >90%	10.3389/fmolb.2020.598583		33585554	PMC7872968
rayyan-141737877	Hypoxia-inducible factor 1 alpha (HIF-1Î±) stimulated and P2X7 receptor activated by COVID-19, as a potential therapeutic target and risk factor for epilepsy.	2022	9		Human cell	1749-0774 (Electronic)	35	5	1338-1345	Zalpoor H and Akbari A and Nabi-Afjadi M and Forghaniesfidvajani R and Tavakol C and Barzegar Z and Iravanpour F and Hosseini M and Mousavi SR and Farrokhi MR	https://pubmed.ncbi.nlm.nih.gov/35831562/	eng		Japan	Based on available evidence, severe acute respiratory syndrome coronavirus 2 (SARS-CoV-2) is a neuroinvasive virus. According to the centers for disease control and prevention (CDC), coronavirus disease 2019 (COVID-19) may cause epilepsy. In this line, COVID-19 can stimulate hypoxia-inducible factor-1 alpha (HIF-1Î±) and activate P2X7 receptor. Both HIF-1Î± and P2X7 receptors are linked to epilep…	RAYYAN-INCLUSION: {"FELIPE"=>"Excluded"} | RAYYAN-LABELS: SemelhanÃ§a >90%	10.1007/s13577-022-00747-9	*COVID-19;*Epilepsy;Humans;Hypoxia-Inducible Factor 1;Hypoxia-Inducible Factor 1, alpha Subunit;Receptors, Purinergic P2X7;Risk Factors;SARS-CoV-2;United States	35831562	PMC9281298
rayyan-141737878	HIF-1Î±-Dependent Metabolic Reprogramming, Oxidative Stress, and Bioenergetic Dysfunction in SARS-CoV-2-Infected Hamsters.	2022	12	29	International journal of molecular sciences	1422-0067 (Electronic)	24	1		Jana S and Heaven MR and Stauft CB and Wang TT and Williams MC and D'Agnillo F and Alayash AI	https://pubmed.ncbi.nlm.nih.gov/36614003/	eng		Switzerland	The mechanistic interplay between SARS-CoV-2 infection, inflammation, and oxygen homeostasis is not well defined. Here, we show that the hypoxia-inducible factor (HIF-1Î±) transcriptional pathway is activated, perhaps due to a lack of oxygen or an accumulation of mitochondrial reactive oxygen species (ROS) in the lungs of adult Syrian hamsters infected with SARS-CoV-2. Prominent nuclear localizat…	RAYYAN-INCLUSION: {"FELIPE"=>"Excluded"} | RAYYAN-LABELS: SemelhanÃ§a >90%	10.3390/ijms24010558	Cricetinae;*COVID-19/metabolism;Energy Metabolism;Glycolysis;*Hypoxia-Inducible Factor 1, alpha Subunit/metabolism;Inflammation;*Oxidative Stress;Oxygen;Proteomics;SARS-CoV-2	36614003	PMC9820273
rayyan-141737882	Preliminary investigation of gene expression levels of PAPP-A, STC-2, and HIF-1Î± in SARS-Cov-2 infected patients.	2022	9		Molecular biology reports	1573-4978 (Electronic)	49	9	8693-8699	Karabulut UzunÃ§akmak S and Naldan ME and Dirican E and Kerget F and HalÄ±cÄ± Z	https://pubmed.ncbi.nlm.nih.gov/35796937/	eng		Netherlands	BACKGROUND: Coronavirus-19 is still considered a pandemic that influences the world. Other molecular alterations should be clearer besides the increasing cytokine storm and pro-inflammatory molecules. Hypoxic conditions that induce HIF-1Î± lead to stimulate gene expression of STC-2 that targets PAPP-A expression. This study aimed to determine gene expression levels of PAPP-A, STC-2, and HIF-1Î± i…	RAYYAN-INCLUSION: {"FELIPE"=>"Excluded"} | RAYYAN-LABELS: SemelhanÃ§a >90%	10.1007/s11033-022-07710-9	*COVID-19/genetics;Gene Expression;*Glycoproteins/genetics;Humans;*Hypoxia-Inducible Factor 1, alpha Subunit/genetics;*Intercellular Signaling Peptides and Proteins/genetics;*Pregnancy-Associated Plasma Protein-A/genetics;RNA, Messenger/genetics;SARS-CoV-2	35796937	PMC9261127
rayyan-141737885	Silent hypoxia in COVID-19: pathomechanism and possible management strategy.	2021	4		Molecular biology reports	1573-4978 (Electronic)	48	4	3863-3869	Rahman A and Tabassum T and Araf Y and Al Nahid A and Ullah MA and Hosen MJ	https://pubmed.ncbi.nlm.nih.gov/33891272/	eng		Netherlands	The novel coronavirus disease 2019 (COVID-19) has become a severe health issue, especially to the patients who develop silent hypoxia condition after SARS-CoV-2 infection. Due to the lack of dyspnoea and extremely low oxygen saturation level, these patients are at exceptionally higher risk. Although the prevalence of silent hypoxia in COVID-19 patients has been evident in several cases, the under…	RAYYAN-INCLUSION: {"FELIPE"=>"Excluded"} | RAYYAN-LABELS: SemelhanÃ§a >90%	10.1007/s11033-021-06358-1	Angiotensin-Converting Enzyme 2/metabolism;Blood Gas Analysis;COVID-19/*diagnosis/immunology/metabolism/*pathology;Humans;Hypoxia/diagnosis/metabolism/pathology/virology;Hypoxia-Inducible Factor 1/metabolism;Oximetry;Practice Guidelines as Topic	33891272	PMC8062941
rayyan-141737886	HIF-1, the Warburg Effect, and Macrophage/Microglia Polarization Potential Role in COVID-19 Pathogenesis.	2021			Oxidative medicine and cellular longevity	1942-0994 (Electronic)	2021		8841911	Ferraro E and GermanÃ² M and Mollace R and Mollace V and Malara N	https://pubmed.ncbi.nlm.nih.gov/33815663/	eng		United States	Despite the international scientific community's commitment to improve clinical knowledge about coronavirus disease 2019 (COVID-19), knowledge regarding molecular details remains limited. In this review, we discuss hypoxia's potential role in the pathogenesis of the maladaptive immune reaction against severe acute respiratory syndrome coronavirus-2 (SARS-CoV-2). The state of infection, with serio…	RAYYAN-INCLUSION: {"FELIPE"=>"Excluded"} | RAYYAN-LABELS: SemelhanÃ§a >90%	10.1155/2021/8841911	COVID-19/immunology/*metabolism/*pathology/virology;*Cell Polarity;Humans;Hypoxia-Inducible Factor 1/*metabolism;Macrophages/*metabolism;Microglia/*metabolism;SARS-CoV-2/physiology;*Warburg Effect, Oncologic	33815663	PMC7987467
rayyan-141737888	Inherited/Genetically-Associated Pheochromocytoma/ Paraganglioma Syndromes and COVID-19.	2021	9	28	Medicina (Kaunas, Lithuania)	1648-9144 (Electronic)	57	10		Ilias I and Kaltsas G and Barkas K and Chrousos GP	https://pubmed.ncbi.nlm.nih.gov/34684070/	eng		Switzerland	In some subjects with inherited pheochromocytoma/paraganglioma (PPG) syndromes, hypoxia-inducible factor 1 alpha (HIF1Î±) stabilization/activation could lead to an increase in angiotensin converting enzymes (ACE). This would result in the stimulation of angiotensin (AT) II production and, hence, reduce the availability of ACE 2. The latter would provide decreased numbers of binding sites for the …	RAYYAN-INCLUSION: {"FELIPE"=>"Excluded"} | RAYYAN-LABELS: SemelhanÃ§a >90%	10.3390/medicina57101033	*Adrenal Gland Neoplasms/genetics;Angiotensin-Converting Enzyme Inhibitors;*COVID-19;Humans;*Paraganglioma/genetics;*Pheochromocytoma/genetics;SARS-CoV-2;Syndrome	34684070	PMC8538054
rayyan-141737890	Endothelial cell dysfunction, coagulation, and angiogenesis in coronavirus disease 2019 (COVID-19).	2021	9		Microvascular research	1095-9319 (Electronic)	137		104188	Norooznezhad AH and Mansouri K	https://pubmed.ncbi.nlm.nih.gov/34022205/	eng		United States	Coronavirus disease 2019 (COVID-19) caused by severe acute respiratory syndrome coronavirus 2 (SARS-CoV-2) has been led to a pandemic emergency. So far, different pathological pathways for SARS-CoV-2 infection have been introduced in which the excess release of pro-inflammatory cytokines (such as interleukin 1 Î² [IL-1Î²], IL-6, and tumor necrosis factor Î± [TNFÎ±]) has earned most of the attenti…	RAYYAN-INCLUSION: {"FELIPE"=>"Excluded"} | RAYYAN-LABELS: SemelhanÃ§a >90%	10.1016/j.mvr.2021.104188	Angiotensin-Converting Enzyme 2/metabolism;Biomarkers/metabolism;Blood Coagulation;COVID-19/*blood/*physiopathology;Cytokine Release Syndrome;Endothelial Cells/*metabolism;Humans;Inflammation;Interleukin-1beta/metabolism;Interleukin-6/metabolism;Lipoproteins/metabolism;*Neovascularization, Pathologic;Nitric Oxide/metabolism;Plasminogen Activator Inhibitor 1/metabolism;SARS-CoV-2;Tumor Necrosis Fa…	34022205	PMC8135191
rayyan-141737891	Clotting disorder in severe acute respiratory syndrome coronavirus 2.	2021	5		Reviews in medical virology	1099-1654 (Electronic)	31	3	e2177	Pujhari S and Paul S and Ahluwalia J and Rasgon JL	https://pubmed.ncbi.nlm.nih.gov/33022790/	eng		England	The severe acute respiratory syndrome coronavirus 2 (SARS-CoV-2) is a novel human respiratory viral infection that has rapidly progressed into a pandemic, causing significant morbidity and mortality. Blood clotting disorders and acute respiratory failure have surfaced as the major complications among the severe cases of coronavirus disease 2019 (COVID-19) caused by SARS-CoV-2 infection. Remarkabl…	RAYYAN-INCLUSION: {"FELIPE"=>"Excluded"} | RAYYAN-LABELS: SemelhanÃ§a >90%	10.1002/rmv.2177	COVID-19/blood/*genetics/pathology/virology;Cytokine Release Syndrome/blood/*genetics/pathology/virology;Disseminated Intravascular Coagulation/blood/*genetics/pathology/virology;Extracellular Traps/metabolism/virology;Gene Expression Regulation;Humans;Hypoxia/blood/*genetics/pathology/virology;Hypoxia-Inducible Factor 1, alpha Subunit/blood/genetics;Interleukin-6/blood/genetics;Neutrophils/patho…	33022790	PMC7646030
rayyan-141737897	Increased Placental Anti-Oxidant Response in Asymptomatic and Symptomatic COVID-19 Third-Trimester Pregnancies.	2022	3	9	Biomedicines	2227-9059 (Print)	10	3		Rolfo A and Cosma S and Nuzzo AM and Salio C and Moretti L and SassoÃ¨-Pognetto M and Carosso AR and Borella F and Cutrin JC and Benedetto C	https://pubmed.ncbi.nlm.nih.gov/35327436/	eng		Switzerland	Despite Severe Acute Respiratory Syndrome Coronavirus 2 (SARS-CoV-2) -induced Oxidative Stress (OxS) being well documented in different organs, the molecular pathways underlying placental OxS in late-pregnancy women with SARS-CoV-2 infection are poorly understood. Herein, we performed an observational study to determine whether placentae of women testing positive for SARS-CoV-2 during the third t…	RAYYAN-INCLUSION: {"FELIPE"=>"Excluded"} | RAYYAN-LABELS: SemelhanÃ§a >90%	10.3390/biomedicines10030634		35327436	PMC8945802
rayyan-141737898	Metabolic reprograming shapes neutrophil functions in severe COVID-19.	2022	3		European journal of immunology	1521-4141 (Electronic)	52	3	484-502	Borella R and De Biasi S and Paolini A and Boraldi F and Lo Tartaro D and Mattioli M and Fidanza L and Neroni A and Caro-Maldonado A and Meschiari M and Franceschini E and Quaglino D and Guaraldi G and Bertoldi C and Sita M and Busani S and Girardis M and Mussini C and Cossarizza A and Gibellini L	https://pubmed.ncbi.nlm.nih.gov/34870329/	eng		Germany	To better understand the mechanisms at the basis of neutrophil functions during SARS-CoV-2, we studied patients with severe COVID-19 pneumonia. They had high blood proportion of degranulated neutrophils and elevated plasma levels of myeloperoxidase (MPO), elastase, and MPO-DNA complexes, which are typical markers of neutrophil extracellular traps (NET). Their neutrophils display dysfunctional mit…	RAYYAN-INCLUSION: {"FELIPE"=>"Excluded"} | RAYYAN-LABELS: SemelhanÃ§a >90%	10.1002/eji.202149481	Adult;Aged;Aged, 80 and over;COVID-19/blood/*immunology/*metabolism;Case-Control Studies;Cohort Studies;Cytokines/blood;Extracellular Traps/immunology/metabolism;Female;Glycogen Phosphorylase, Liver Form/blood;Granulocytes/immunology/metabolism;Humans;Hypoxia-Inducible Factor 1, alpha Subunit/blood;Male;Metabolic Networks and Pathways/genetics/immunology;Middle Aged;Neutrophil Activation;Neutroph…	34870329
rayyan-141737905	The Role of Tissue Factor In Signaling Pathways of Pathological Conditions and Angiogenesis.	2024			Current molecular medicine	1875-5666 (Electronic)	24	9	1135-1151	Heidari Z and Naeimzadeh Y and Fallahi J and Savardashtaki A and Razban V and Khajeh S	https://pubmed.ncbi.nlm.nih.gov/37817529/	eng		Netherlands	Tissue factor (TF) is an integral transmembrane protein associated with the extrinsic coagulation pathway. TF gene expression is regulated in response to inflammatory cytokines, bacterial lipopolysaccharides, and mechanical injuries. TF activity may be affected by phosphorylation of its cytoplasmic domain and alternative splicing. TF acts as the primary initiator of physiological hemostasis, whic…	RAYYAN-INCLUSION: {"FELIPE"=>"Excluded"} | RAYYAN-LABELS: SemelhanÃ§a >90%	10.2174/0115665240258746230919165935	Animals;Humans;*Angiogenesis/metabolism/pathology;Asthma/metabolism/pathology;Cardiovascular Diseases/metabolism/pathology;COVID-19/metabolism/pathology/virology;Inflammation/metabolism/pathology;Neoplasms/metabolism/pathology;SARS-CoV-2/metabolism;*Signal Transduction;*Thromboplastin/metabolism/genetics	37817529
rayyan-141737913	HIF-1Î± is a negative regulator of interferon regulatory factors: Implications for interferon production by hypoxic monocytes.	2021	6	29	Proceedings of the National Academy of Sciences of the United States of America	1091-6490 (Electronic)	118	26		Peng T and Du SY and Son M and Diamond B	https://pubmed.ncbi.nlm.nih.gov/34108245/	eng		United States	Patients with severe COVID-19 infection exhibit a low level of oxygen in affected tissue and blood. To understand the pathophysiology of COVID-19 infection, it is therefore necessary to understand cell function during hypoxia. We investigated aspects of human monocyte activation under hypoxic conditions. HMGB1 is an alarmin released by stressed cells. Under normoxic conditions, HMGB1 activates in…	RAYYAN-INCLUSION: {"FELIPE"=>"Excluded"} | RAYYAN-LABELS: SemelhanÃ§a >90%	10.1073/pnas.2106017118	COVID-19/immunology;Cell Hypoxia/*immunology;Cells, Cultured;Cytokines/immunology;Humans;Hypoxia-Inducible Factor 1, alpha Subunit/*immunology;Interferon Regulatory Factors/metabolism;Interferon Type I/immunology/metabolism;Interleukin-1beta/metabolism;Monocytes/*immunology/metabolism;NF-kappa B/immunology/metabolism;Oxygen/metabolism;SARS-CoV-2/immunology;Tumor Necrosis Factor-alpha/metabolism	34108245	PMC8256008
rayyan-141737914	Pulmonary arterial hypertension and COVID-19.	2020	12		Medicina intensiva	2173-5727 (Electronic)	44	9	577-579	Avellanas Chavala ML	https://pubmed.ncbi.nlm.nih.gov/32571526/	["eng", "spa"]		Spain		RAYYAN-INCLUSION: {"FELIPE"=>"Excluded"} | RAYYAN-LABELS: SemelhanÃ§a >90%	10.1016/j.medin.2020.05.005	Altitude;Altitude Sickness/metabolism;COVID-19/*complications/epidemiology;Health Care Surveys;Humans;Hypoxia/*metabolism;Hypoxia-Inducible Factor 1/*metabolism;Nitric Oxide/metabolism;Polycythemia/etiology;Publishing/standards;Pulmonary Arterial Hypertension/epidemiology/*etiology;Pulmonary Disease, Chronic Obstructive/epidemiology;*SARS-CoV-2/physiology;Virus Replication	32571526	PMC7254019
rayyan-141737917	HIF-1A Gene Polymorphisms are Associated With Clinical and Biochemical Parameters in COVID-19 Patients in Serbian Population.	2025	1	9	Clinical nursing research	1552-3799 (Electronic)			1.05477e+16	Ljujic B and Maksimovic N and Damnjanovic T and Novakovic I and Grk M and Gulic M and Dusanovic-Pjevic M and Popovska Jovicic B and Rakovic I and Gazdic Jankovic M and Miletic Kovacevic M and Jekic B	https://pubmed.ncbi.nlm.nih.gov/39781996/	eng		United States	The hypoxia-inducible factor-1 alpha (HIF-1 alpha) is a major regulator of adaptive response to hypoxia, common in patients with severe coronavirus disease 2019 (COVID-19). In addition, HIF-1 alpha regulates the expression of the most important proteins necessary for severe acute respiratory syndrome coronavirus 2 (SARS-CoV-2) infection of cells. The study included 129 hospitalized COVID-19 patie…	RAYYAN-INCLUSION: {"FELIPE"=>"Excluded"} | RAYYAN-LABELS: SemelhanÃ§a >90%	10.1177/10547738241308972		39781996
rayyan-141737918	Factors involved in low susceptibility to COVID-19: An adaptation of high altitude inhabitants.	2020	10		Medical hypotheses	1532-2777 (Electronic)	143		110068	Choquenaira-Quispe C and SaldaÃ±a-Bobadilla V and Ramirez JK	https://pubmed.ncbi.nlm.nih.gov/32634733/	eng		United States		RAYYAN-INCLUSION: {"FELIPE"=>"Excluded"} | RAYYAN-LABELS: SemelhanÃ§a >90%	10.1016/j.mehy.2020.110068	*Altitude;Angiotensin-Converting Enzyme 2;Betacoronavirus;COVID-19;Coronavirus Infections/*epidemiology;Disease Progression;*Disease Susceptibility;Humans;Hypoxia-Inducible Factor 1, alpha Subunit/metabolism;Interleukin-6/metabolism;Lung/physiology;Pandemics;Peptidyl-Dipeptidase A/metabolism;Pneumonia, Viral/*epidemiology;Prognosis;SARS-CoV-2	32634733	PMC7330550
rayyan-141737924	Core mitochondrial genes are down-regulated during SARS-CoV-2 infection of rodent and human hosts.	2023	8	9	Science translational medicine	1946-6242 (Electronic)	15	708	eabq1533	Guarnieri JW and Dybas JM and Fazelinia H and Kim MS and Frere J and Zhang Y and Soto Albrecht Y and Murdock DG and Angelin A and Singh LN and Weiss SL and Best SM and Lott MT and Zhang S and Cope H and Zaksas V and Saravia-Butler A and Meydan C and Foox J and Mozsary C and Bram Y and Kidane Y and Priebe W and Emmett MR and Meller R and Demharter S and Stentoft-Hansen V and Salvatore M and Galean…	https://pubmed.ncbi.nlm.nih.gov/37556555/	eng		United States	Severe acute respiratory syndrome coronavirus 2 (SARS-CoV-2) viral proteins bind to host mitochondrial proteins, likely inhibiting oxidative phosphorylation (OXPHOS) and stimulating glycolysis. We analyzed mitochondrial gene expression in nasopharyngeal and autopsy tissues from patients with coronavirus disease 2019 (COVID-19). In nasopharyngeal samples with declining viral titers, the virus bloc…	RAYYAN-INCLUSION: {"FELIPE"=>"Excluded"} | RAYYAN-LABELS: SemelhanÃ§a >90%	10.1126/scitranslmed.abq1533	Cricetinae;Humans;Animals;Mice;*COVID-19/pathology;SARS-CoV-2;Rodentia;Genes, Mitochondrial;Lung/pathology	37556555	PMC11624572
rayyan-141737927	SARS-CoV-2 mitochondrial metabolic and epigenomic reprogramming in COVID-19.	2024	6		Pharmacological research	1096-1186 (Electronic)	204		107170	Guarnieri JW and Haltom JA and Albrecht YES and Lie T and Olali AZ and Widjaja GA and Ranshing SS and Angelin A and Murdock D and Wallace DC	https://pubmed.ncbi.nlm.nih.gov/38614374/	eng		Netherlands	To determine the effects of SARS-CoV-2 infection on cellular metabolism, we conducted an exhaustive survey of the cellular metabolic pathways modulated by SARS-CoV-2 infection and confirmed their importance for SARS-CoV-2 propagation by cataloging the effects of specific pathway inhibitors. This revealed that SARS-CoV-2 strongly inhibits mitochondrial oxidative phosphorylation (OXPHOS) resulting …	RAYYAN-INCLUSION: {"FELIPE"=>"Excluded"} | RAYYAN-LABELS: SemelhanÃ§a >90%	10.1016/j.phrs.2024.107170	Humans;*COVID-19/metabolism/genetics/virology;*SARS-CoV-2;*Mitochondria/metabolism/genetics;*Oxidative Phosphorylation;Reactive Oxygen Species/metabolism;Epigenesis, Genetic;Energy Metabolism;Epigenomics;Animals	38614374
rayyan-141737931	Puerarin: A Potential Therapeutic for SARS-CoV-2 and Hantavirus Co-Infection.	2022			Frontiers in immunology	1664-3224 (Electronic)	13		892350	Liang W and Li X and Wang H and Nie K and Meng Q and He J and Zheng C	https://pubmed.ncbi.nlm.nih.gov/35663983/	eng		Switzerland	Patients with Hantavirus-caused epidemic hemorrhagic fever (EHF) are at risk of contracting severe acute respiratory syndrome coronavirus 2 (SARS-CoV-2). However, there is currently no validated EHF/SARS-CoV-2 strategy. Several studies have recently shown Puerarin, a natural product, has potent antiviral properties. The goal of present study was to determine the mechanism of puerarin in patients …	RAYYAN-INCLUSION: {"FELIPE"=>"Excluded"} | RAYYAN-LABELS: SemelhanÃ§a >90%	10.3389/fimmu.2022.892350	*Coinfection;*Orthohantavirus;*Hantavirus Infections;Humans;Isoflavones;SARS-CoV-2;*COVID-19 Drug Treatment	35663983	PMC9161725
rayyan-141737935	Molecular and cellular similarities in the brain of SARS-CoV-2 and Alzheimer's disease individuals.	2022	11	23	bioRxiv : the preprint server for biology	2692-8205 (Electronic)				Griggs E and Trageser K and Naughton S and Yang EJ and Mathew B and Van Hyfte G and Hellmers L and Jette N and Estill M and Shen L and Fischer T and Pasinetti GM	https://pubmed.ncbi.nlm.nih.gov/36451886/	eng		United States	Infection with the etiological agent of COVID-19, SARS-CoV-2, appears capable of impacting cognition, which some patients with Post-acute Sequelae of SARS-CoV-2 (PASC). To evaluate neuro-pathophysiological consequences of SARS-CoV-2 infection, we examine transcriptional and cellular signatures in the Broadman area 9 (BA9) of the frontal cortex and the hippocampal formation (HF) in SARS-CoV-2, Alz…	RAYYAN-INCLUSION: {"FELIPE"=>"Excluded"} | RAYYAN-LABELS: SemelhanÃ§a >90%	10.1101/2022.11.23.517706		36451886	PMC9709800
rayyan-141737937	Recapitulation of pathophysiological features of AD in SARS-CoV-2-infected subjects.	2023	7	7	eLife	2050-084X (Electronic)	12			Griggs E and Trageser K and Naughton S and Yang EJ and Mathew B and Van Hyfte G and Hellmers L and Jette N and Estill M and Shen L and Fischer T and Pasinetti GM	https://pubmed.ncbi.nlm.nih.gov/37417740/	eng		England	Infection with the etiological agent of COVID-19, SARS-CoV-2, appears capable of impacting cognition in some patients with post-acute sequelae of SARS-CoV-2 (PASC). To evaluate neuropathophysiological consequences of SARS-CoV-2 infection, we examine transcriptional and cellular signatures in the Brodmann area 9 (BA9) of the frontal cortex and the hippocampal formation (HF) in SARS-CoV-2, Alzheime…	RAYYAN-INCLUSION: {"FELIPE"=>"Excluded"} | RAYYAN-LABELS: SemelhanÃ§a >90%	10.7554/eLife.86333	Humans;SARS-CoV-2;*COVID-19;*Alzheimer Disease;Blood-Brain Barrier;Cognition;Disease Progression	37417740	PMC10361716
rayyan-141737938	Maternal infection with SARS-CoV-2 during early pregnancy induces hypoxia at the maternal-fetal interface.	2024	10	7	Cell proliferation	1365-2184 (Electronic)			e13749	Shi X and Xi C and Dong B and Yan Z and Liu W and Gao S and Chen D	https://pubmed.ncbi.nlm.nih.gov/39375953/	eng		England	The coronavirus disease 2019 (COVID-19) pandemic increases the risk of adverse fetal outcomes during pregnancy. Maternal infection during pregnancy, particularly with cytomegalovirus (CMV), hepatitis B and C virus, and human immunodeficiency virus can have detrimental effects on both mother and fetus, potentially leading to adverse outcomes such as spontaneous abortion or neonatal infection. Howe…	RAYYAN-INCLUSION: {"FELIPE"=>"Excluded"} | RAYYAN-LABELS: SemelhanÃ§a >90%	10.1111/cpr.13749		39375953
rayyan-141737939	SARS-CoV-2 Infection Dysregulates Host Iron (Fe)-Redox Homeostasis (Fe-R-H): Role of Fe-Redox Regulators, Ferroptosis Inhibitors, Anticoagulants, and Iron-Chelators in COVID-19 Control.	2023			Journal of dietary supplements	1939-022X (Electronic)	20	2	312-371	Naidu SAG and Clemens RA and Naidu AS	https://pubmed.ncbi.nlm.nih.gov/35603834/	eng		England	Severe imbalance in iron metabolism among SARS-CoV-2 infected patients is prominent in every symptomatic (mild, moderate to severe) clinical phase of COVID-19. Phase-I - Hypoxia correlates with reduced O(2) transport by erythrocytes, overexpression of HIF-1Î±, altered mitochondrial bioenergetics with host metabolic reprogramming (HMR). Phase-II - Hyperferritinemia results from an increased iron o…	RAYYAN-INCLUSION: {"FELIPE"=>"Excluded"} | RAYYAN-LABELS: SemelhanÃ§a >90%	10.1080/19390211.2022.2075072	Humans;Iron/metabolism;*Ferroptosis/physiology;Anticoagulants/pharmacology/therapeutic use;*COVID-19;SARS-CoV-2/metabolism;Oxidation-Reduction;Iron Chelating Agents;*Iron Overload/drug therapy;Homeostasis;Cytokines/metabolism	35603834
rayyan-141737940	Mechanisms of Action of Ozone Therapy in Emerging Viral Diseases: Immunomodulatory Effects and Therapeutic Advantages With Reference to SARS-CoV-2.	2022			Frontiers in microbiology	1664-302X (Print)	13		871645	Cenci A and Macchia I and La Sorsa V and Sbarigia C and Di Donna V and Pietraforte D	https://pubmed.ncbi.nlm.nih.gov/35531273/	eng		Switzerland	Medical oxygen-ozone (O(2)-O(3)) is a successful therapeutic approach accounting on the assessed beneficial action of ozone in the range 30-45â€‰Î¼g/ml (expanded range 10-80â€‰Î¼g/ml according to different protocols), as in this dosage range ozone is able to trigger a cellular hormetic response via the modulating activity of reactive oxygen species (ROS), as signaling molecules. The ozone-depende…	RAYYAN-INCLUSION: {"FELIPE"=>"Excluded"} | RAYYAN-LABELS: SemelhanÃ§a >90%	10.3389/fmicb.2022.871645		35531273	PMC9069003
rayyan-141737942	Network analysis and molecular mapping for SARS-CoV-2 to reveal drug targets and repurposing of clinically developed drugs.	2021	3		Virology	1096-0341 (Electronic)	555		2025-10-18	More SA and Patil AS and Sakle NS and Mokale SN	https://pubmed.ncbi.nlm.nih.gov/33421743/	eng		United States	Novel coronavirus (SARS-CoV-2), turned out to be a global pandemic with unstoppable morbidity and mortality rate. However, till date there is no effective treatment found against SARS-CoV-2. We report on the major in-depth molecular and docking analysis by using antiretroviral (Lopinavir and ritonavir), antimalarial (Hydroxychloroquine), antibiotics (Azithromycin), and dietary supplements (Vitami…	RAYYAN-INCLUSION: {"FELIPE"=>"Excluded"} | RAYYAN-LABELS: SemelhanÃ§a >90%	10.1016/j.virol.2020.12.006	Antiviral Agents/metabolism/*pharmacology/therapeutic use;Ascorbic Acid/metabolism/pharmacology/therapeutic use;COVID-19/virology;Drug Development;*Drug Repositioning;Drug Therapy, Combination;Humans;Hydroxychloroquine/metabolism/pharmacology/therapeutic use;Lopinavir/metabolism/pharmacology/therapeutic use;Molecular Docking Simulation;Molecular Dynamics Simulation;Protein Binding;Protein Interac…	33421743	PMC7834214
rayyan-141737943	Review of COVID-19 Therapeutics by Mechanism: From Discovery to Approval.	2024	4	15	Journal of Korean medical science	1598-6357 (Electronic)	39	14	e134	Choi HS and Choi AY and Kopp JB and Winkler CA and Cho SK	https://pubmed.ncbi.nlm.nih.gov/38622939/	eng		Korea (South)	The global research and pharmaceutical community rapidly mobilized to develop treatments for coronavirus disease 2019 (COVID-19). Existing treatments have been repurposed and new drugs have emerged. Here we summarize mechanisms and clinical trials of COVID-19 therapeutics approved or in development. Two reviewers, working independently, reviewed published data for approved COVID-19 vaccines and d…	RAYYAN-INCLUSION: {"FELIPE"=>"Included"} | RAYYAN-LABELS: SemelhanÃ§a >90%	10.3346/jkms.2024.39.e134	United States;Humans;*COVID-19;SARS-CoV-2;COVID-19 Vaccines/therapeutic use;Antiviral Agents/therapeutic use/pharmacology;Antibodies, Viral;Pharmaceutical Preparations	38622939	PMC11018982
rayyan-141737944	Puerarin: A Potential Therapeutic for Colon Adenocarcinoma (COAD) Patients Suffering From SARS-CoV-2 Infection.	2022			Frontiers in pharmacology	1663-9812 (Print)	13		921517	Liang W and Li X and Yao Y and Meng Q and Wu X and Wang H and Xue J	https://pubmed.ncbi.nlm.nih.gov/35677450/	eng		Switzerland	Patients with colonic adenocarcinoma (COAD) are at relatively high risk of SARS-CoV-2 infection. However, there is a lack of medical strategies to treat COVID-19/COAD comorbidity. Puerarin, a natural product, is a known antiviral, antitumor, and immunomodulatory effect. Therefore, we hypothesised that puerarin could be used to treat COVID-19/COAD patients. Based on network pharmacology and bioinf…	RAYYAN-INCLUSION: {"FELIPE"=>"Excluded"} | RAYYAN-LABELS: SemelhanÃ§a >90%	10.3389/fphar.2022.921517		35677450	PMC9168431
rayyan-141737945	Targeting 2-Oxoglutarate-Dependent Dioxygenases Promotes Metabolic Reprogramming That Protects against Lethal SARS-CoV-2 Infection in the K18-hACE2 Transgenic Mouse Model.	2023	7	1	ImmunoHorizons	2573-7732 (Electronic)	7	7	528-542	Jessop F and Schwarz B and Bohrnsen E and Miltko M and Shaia C and Bosio CM	https://pubmed.ncbi.nlm.nih.gov/37417946/	eng		United States	Dysregulation of host metabolism is a feature of lethal SARS-CoV-2 infection. Perturbations in Î±-ketoglutarate levels can elicit metabolic reprogramming through 2-oxoglutarate-dependent dioxygenases (2-ODDGs), leading to stabilization of the transcription factor HIF-1Î±. HIF1-Î± activation has been reported to promote antiviral mechanisms against SARS-CoV-2 through direct regulation of ACE2 expr…	RAYYAN-INCLUSION: {"FELIPE"=>"Excluded"} | RAYYAN-LABELS: SemelhanÃ§a >90%	10.4049/immunohorizons.2300048	Mice;Animals;*COVID-19;Mice, Transgenic;Ketoglutaric Acids;SARS-CoV-2;Angiotensin-Converting Enzyme 2;*Dioxygenases	37417946	PMC10587500
rayyan-141737946	Hypoxia reduces cell attachment of SARS-CoV-2 spike protein by modulating the expression of ACE2, neuropilin-1, syndecan-1 and cellular heparan sulfate.	2021	12		Emerging microbes & infections	2222-1751 (Electronic)	10	1	1065-1076	Prieto-FernÃ¡ndez E and Egia-Mendikute L and Vila-Vecilla L and Bosch A and Barreira-Manrique A and Lee SY and GarcÃ­a-Del RÃ­o A and AntoÃ±ana-Vildosola A and JimÃ©nez-Lasheras B and Moreno-Cugnon L and JimÃ©nez-Barbero J and Berra E and EreÃ±o-Orbea J and Palazon A	https://pubmed.ncbi.nlm.nih.gov/34013835/	eng		United States	A main clinical parameter of COVID-19 pathophysiology is hypoxia. Here we show that hypoxia decreases the attachment of the receptor-binding domain (RBD) and the S1 subunit (S1) of the spike protein of SARS-CoV-2 to epithelial cells. In Vero E6 cells, hypoxia reduces the protein levels of ACE2 and neuropilin-1 (NRP1), which might in part explain the observed reduction of the infection rate. In ad…	RAYYAN-INCLUSION: {"FELIPE"=>"Excluded"} | RAYYAN-LABELS: SemelhanÃ§a >90%	10.1080/22221751.2021.1932607	Angiotensin-Converting Enzyme 2/genetics/*metabolism;Animals;Cell Hypoxia/*physiology;Chlorocebus aethiops;Gene Expression Regulation/drug effects;Heparitin Sulfate/genetics/*metabolism;Humans;Neuropilin-1/genetics/*metabolism;SARS-CoV-2/physiology;Spike Glycoprotein, Coronavirus/chemistry/*physiology;Syndecan-1/genetics/*metabolism;Vero Cells;Virus Attachment/drug effects	34013835	PMC8183554
rayyan-141737948	Cell-Free Hemoglobin Does Not Attenuate the Effects of SARS-CoV-2 Spike Protein S1 Subunit in Pulmonary Endothelial Cells.	2021	8	22	International journal of molecular sciences	1422-0067 (Electronic)	22	16		Jana S and Heaven MR and Alayash AI	https://pubmed.ncbi.nlm.nih.gov/34445747/	eng		Switzerland	SARS-CoV-2 primarily infects epithelial airway cells that express the host entry receptor angiotensin-converting enzyme 2 (ACE2), which binds to the S1 spike protein on the surface of the virus. To delineate the impact of S1 spike protein interaction with the ACE2 receptor, we incubated the S1 spike protein with human pulmonary arterial endothelial cells (HPAEC). HPAEC treatment with the S1 spike…	RAYYAN-INCLUSION: {"FELIPE"=>"Excluded"} | RAYYAN-LABELS: SemelhanÃ§a >90%	10.3390/ijms22169041	Angiotensin-Converting Enzyme 2/*metabolism;COVID-19/*pathology/virology;Cell Hypoxia;Cell Survival;Cells, Cultured;Endothelial Cells/*metabolism/virology;Endothelium, Vascular/cytology/pathology;Hemoglobins/*metabolism;Humans;Protein Subunits/metabolism;Pulmonary Artery/cytology/pathology;Reactive Oxygen Species/metabolism;Recombinant Proteins/metabolism;SARS-CoV-2/metabolism/pathogenicity;Spike…	34445747	PMC8396564
rayyan-141737949	Metabolic regulation of neutrophil functions in homeostasis and diseases.	2024	9	2	Journal of leukocyte biology	1938-3673 (Electronic)	116	3	456-468	Leblanc PO and Bourgoin SG and Poubelle PE and Tessier PA and Pelletier M	https://pubmed.ncbi.nlm.nih.gov/38452242/	eng		England	Neutrophils are the most abundant leukocytes in humans and play a role in the innate immune response by being the first cells attracted to the site of infection. While early studies presented neutrophils as almost exclusively glycolytic cells, recent advances show that these cells use several metabolic pathways other than glycolysis, such as the pentose phosphate pathway, oxidative phosphorylatio…	RAYYAN-INCLUSION: {"FELIPE"=>"Excluded"} | RAYYAN-LABELS: SemelhanÃ§a >90%	10.1093/jleuko/qiae025	Humans;*Neutrophils/immunology/metabolism;*Homeostasis;Animals;COVID-19/immunology/metabolism;SARS-CoV-2/immunology/physiology;Glycolysis	38452242
rayyan-141737950	Role of Inflammation in the Development of COVID-19 to Parkinson's Disease.	2024			Journal of inflammation research	1178-7031 (Print)	17		3259-3282	Liu T and Wu H and Sun L and Wei J	https://pubmed.ncbi.nlm.nih.gov/38800597/	eng		New Zealand	BACKGROUND: The coronavirus disease 2019 (COVID-19) can lead to neurological symptoms such as headaches, confusion, seizures, hearing loss, and loss of smell. The link between COVID-19 and Parkinson's disease (PD) is being investigated, but more research is needed for a definitive connection. METHODS: Datasets GSE22491 and GSE164805 were selected to screen differentially expressed gene (DEG), and…	RAYYAN-INCLUSION: {"FELIPE"=>"Excluded"} | RAYYAN-LABELS: SemelhanÃ§a >90%	10.2147/JIR.S460161		38800597	PMC11127656
rayyan-141737952	Acriflavine, an Acridine Derivative for Biomedical Application: Current State of the Art.	2022	9	8	Journal of medicinal chemistry	1520-4804 (Electronic)	65	17	11415-11432	Piorecka K and Kurjata J and Stanczyk WA	https://pubmed.ncbi.nlm.nih.gov/36018000/	eng		United States	Acriflavine (ACF) has been known for years as an antibacterial drug. The identification of key oncogenic mechanisms has brought, in recent years, a significant increase in studies on ACF as a multipurpose drug that would improve the prognosis for cancer patients. ACF interferes with the expression of the hypoxia inducible factor, thus acting on metastatic niches of tumors and significantly enhanc…	RAYYAN-INCLUSION: {"FELIPE"=>"Excluded"} | RAYYAN-LABELS: SemelhanÃ§a >90%	10.1021/acs.jmedchem.2c00573	Acridines/pharmacology/therapeutic use;Acriflavine/pharmacology/therapeutic use;Anti-Bacterial Agents;Humans;Intercalating Agents;*Neoplasms;SARS-CoV-2;*COVID-19 Drug Treatment	36018000	PMC9469206
rayyan-141737953	Review on the potential action mechanisms of Chinese medicines in treating Coronavirus Disease 2019 (COVID-19).	2020	8		Pharmacological research	1096-1186 (Electronic)	158		104939	Huang YF and Bai C and He F and Xie Y and Zhou H	https://pubmed.ncbi.nlm.nih.gov/32445956/	eng		Netherlands	The Coronavirus Disease 2019 (COVID-19) has been declared as a global pandemic, but specific medicines and vaccines are still being developed. In China, interventional therapies with traditional Chinese medicine for COVID-19 have achieved significant clinical efficacies, but the underlying pharmacological mechanisms are still unclear. This article reviewed the etiology of COVID-19 and clinical ef…	RAYYAN-INCLUSION: {"FELIPE"=>"Excluded"} | RAYYAN-LABELS: SemelhanÃ§a >90%	10.1016/j.phrs.2020.104939	Betacoronavirus/*drug effects;COVID-19;Coronavirus Infections/*drug therapy;Drugs, Chinese Herbal/*pharmacology/*therapeutic use;Humans;Models, Biological;Pandemics;*Phytotherapy;Pneumonia, Viral/*drug therapy;SARS-CoV-2;COVID-19 Drug Treatment	32445956	PMC7239792
rayyan-141737955	Hypoxia response and acute lung and kidney injury: possible implications for therapy of COVID-19.	2020	8		Clinical kidney journal	2048-8505 (Print)	13	4	494-499	Del Vecchio L and Locatelli F	https://pubmed.ncbi.nlm.nih.gov/32905208/	eng		England	Coronavirus disease 2019 (COVID-19) is a pandemic of unprecedented severity affecting millions of people around the world and causing several hundred thousands of deaths. The presentation of the disease ranges from asymptomatic manifestations through to acute respiratory distress syndrome with the necessity of mechanical ventilation. Cytokine storm and maladaptive responses to the viral spread in…	RAYYAN-INCLUSION: {"FELIPE"=>"Excluded"} | RAYYAN-LABELS: SemelhanÃ§a >90%	10.1093/ckj/sfaa149		32905208	PMC7467604
rayyan-141737956	Role of Exercise Intensity on Th1/Th2 Immune Modulations During the COVID-19 Pandemic.	2021			Frontiers in immunology	1664-3224 (Electronic)	12		761382	Supriya R and Gao Y and Gu Y and Baker JS	https://pubmed.ncbi.nlm.nih.gov/35003073/	eng		Switzerland	The COVID-19 pandemic has led to several pioneering scientific discoveries resulting in no effective solutions with the exception of vaccination. Moderate exercise is a significant non-pharmacological strategy, to reduce the infection-related burden of COVID-19, especially in patients who are obese, elderly, and with additional comorbidities. The imbalance of T helper type 1 (Th1) or T helper typ…	RAYYAN-INCLUSION: {"FELIPE"=>"Excluded"} | RAYYAN-LABELS: SemelhanÃ§a >90%	10.3389/fimmu.2021.761382	Aging;COVID-19/pathology/*prevention & control;Comorbidity;Exercise/*physiology;Humans;Immunocompromised Host/immunology;Immunomodulation/immunology;Pandemics;SARS-CoV-2/*immunology;Th1 Cells/*immunology;Th1-Th2 Balance;Th2 Cells/*immunology	35003073	PMC8727446
rayyan-141737960	Potential Material Basis of Yupingfeng Powder for the Prevention and Treatment of 2019 Novel Coronavirus Pneumonia: A Study Involving Molecular Docking and Molecular Dynamic Simulation Technology.	2022			BioMed research international	2314-6141 (Electronic)	2022		7892397	Yu Y and Zhang G and Han T and Liu H and Huang H	https://pubmed.ncbi.nlm.nih.gov/35782070/	eng		United States	OBJECTIVE: In this study, we investigated the potential material basis of Yupingfeng powder in the prevention and treatment of 2019 novel coronavirus pneumonia (NCP) by applying molecular docking and molecular dynamic simulation technology. DESIGN: The active ingredients and predictive targets of Yupingfeng powder were sourced using the TCMSP, ETCM, and TCMIP traditional Chinese medicine database…	RAYYAN-INCLUSION: {"FELIPE"=>"Excluded"} | RAYYAN-LABELS: SemelhanÃ§a >90%	10.1155/2022/7892397	*COVID-19;Drugs, Chinese Herbal;Humans;Molecular Docking Simulation;Molecular Dynamics Simulation;*Pneumonia;Powders;SARS-CoV-2;Technology	35782070	PMC9249514
rayyan-141737961	The Potential Role of Growth Differentiation Factor 15 in COVID-19: A Corollary Subjective Effect or Not?	2022	8	24	Diagnostics (Basel, Switzerland)	2075-4418 (Print)	12	9		Babalghith AO and Al-Kuraishy HM and Al-Gareeb AI and De Waard M and Sabatier JM and Saad HM and Batiha GE	https://pubmed.ncbi.nlm.nih.gov/36140453/	eng		Switzerland	Coronavirus disease 2019 (COVID-19) is primarily caused by various forms of severe acute respiratory syndrome coronavirus type 2 (SARS-CoV-2) variants. COVID-19 is characterized by hyperinflammation, oxidative stress, multi-organ injury (MOI)-like acute lung injury (ALI) and acute respiratory distress syndrome (ARDS). Different biomarkers are used in the assessment of COVID-19 severity including …	RAYYAN-INCLUSION: {"FELIPE"=>"Excluded"} | RAYYAN-LABELS: SemelhanÃ§a >90%	10.3390/diagnostics12092051		36140453	PMC9497461
rayyan-141737962	Identifying potential pharmacological targets and molecular pathways of Meliae cortex for COVID-19 therapy.	2023			Frontiers in immunology	1664-3224 (Electronic)	14		1128164	Khan SA and Lee TKW	https://pubmed.ncbi.nlm.nih.gov/36817449/	eng		Switzerland	Coronavirus disease-19 (COVID-19), caused by SARS-CoV-2, has contributed to a significant increase in mortality. Proinflammatory cytokine-mediated cytokine release syndrome (CRS) contributes significantly to COVID-19. Meliae cortex has been reported for its several ethnomedical applications in the Chinese Pharmacopoeia. In combination with other traditional Chinese medicines (TCM), the Meliae cor…	RAYYAN-INCLUSION: {"FELIPE"=>"Excluded"} | RAYYAN-LABELS: SemelhanÃ§a >90%	10.3389/fimmu.2023.1128164	Humans;*COVID-19;COVID-19 Drug Treatment;Molecular Docking Simulation;Phosphatidylinositol 3-Kinases;SARS-CoV-2;Cytokine Release Syndrome	36817449	PMC9932519
rayyan-141737963	The effect of Vitamin C and Zn supplementation on the immune system and clinical outcomes in COVID-19 patients.	2022	8		Clinical nutrition open science	2667-2685 (Electronic)	44		144-154	Firouzi S and Pahlavani N and Navashenaq JG and Clayton ZS and Beigmohammadi MT and Malekahmadi M	https://pubmed.ncbi.nlm.nih.gov/35783349/	eng		United States	SARS-CoV-2 (Severe Acute Respiratory Syndrome-Coronavirus-2) is the most dangerous form of the coronavirus, which causes COVID-19. In patients with severe COVID-19, the immune system becomes markedly overactive. There is evidence that supplementation with select micronutrients may play a role in maintaining immune system function in this patient population. Throughout the COVID-19 pandemic, signi…	RAYYAN-INCLUSION: {"FELIPE"=>"Excluded"} | RAYYAN-LABELS: SemelhanÃ§a >90%	10.1016/j.nutos.2022.06.006		35783349	PMC9233349
rayyan-141737964	Adhatoda vasica and Tinospora cordifolia extracts ameliorate clinical and molecular markers in mild COVID-19 patients: a randomized open-label three-armed study.	2023	12	4	European journal of medical research	2047-783X (Electronic)	28	1	556	Verma M and Rawat N and Rani R and Singh M and Choudhary A and Abbasi S and Kumar M and Kumar S and Tanwar A and Misir BR and Khanna S and Agrawal A and Faruq M and Rai S and Tripathi R and Kumar A and Pujani M and Bhojani M and Pandey AK and Nesari T and Prasher B	https://pubmed.ncbi.nlm.nih.gov/38049897/	eng		England	BACKGROUND: SARS-CoV-2 infections caused mild-to-moderate illness. However, a sizable portion of infected people experience a rapid progression of hyper-inflammatory and hypoxic respiratory illness that necessitates an effective and safer remedy to combat COVID-19. METHODS: A total of 150 COVID-19-positive patients with no to mild symptoms, between the age groups 19-65Â years were enrolled in thi…	RAYYAN-INCLUSION: {"FELIPE"=>"Excluded"} | RAYYAN-LABELS: SemelhanÃ§a >90%	10.1186/s40001-023-01507-7	Humans;Young Adult;Adult;Middle Aged;Aged;*COVID-19;*Tinospora;*Justicia;SARS-CoV-2;Biomarkers;Ferritins;Hypoxia;Treatment Outcome	38049897	PMC10696694
rayyan-141737965	Network pharmacology and molecular docking analysis on molecular targets and mechanisms of Huashi Baidu formula in the treatment of COVID-19.	2020	8		Drug development and industrial pharmacy	1520-5762 (Electronic)	46	8	1345-1353	Tao Q and Du J and Li X and Zeng J and Tan B and Xu J and Lin W and Chen XL	https://pubmed.ncbi.nlm.nih.gov/32643448/	eng		England	PURPOSE: Huashi Baidu formula (HSBDF) was developed to treat the patients with severe COVID-19 in China. The purpose of this study was to explore its active compounds and demonstrate its mechanisms against severe acute respiratory syndrome coronavirus 2 (SARS-CoV-2) through network pharmacology and molecular docking. METHODS: All the components of HSBDF were retrieved from the pharmacology databa…	RAYYAN-INCLUSION: {"FELIPE"=>"Excluded"} | RAYYAN-LABELS: SemelhanÃ§a >90%	10.1080/03639045.2020.1788070	Angiotensin-Converting Enzyme 2;Betacoronavirus/chemistry/*drug effects/genetics;COVID-19;China;Coronavirus Infections/*drug therapy;Databases, Factual;Drugs, Chinese Herbal/*pharmacology/*therapeutic use;Gene Ontology;Gene Targeting;Genes, Viral/drug effects/genetics;Humans;Medicine, Chinese Traditional;Molecular Docking Simulation/*methods;Pandemics;Peptidyl-Dipeptidase A/drug effects/genetics;…	32643448	PMC7441778
rayyan-141737966	Pharmacological targets and validation of remdesivir for the treatment of COVID-19-associated pulmonary fibrosis: A network-based pharmacology and bioinformatics study.	2024	9	27	Medicine	1536-5964 (Electronic)	103	39	e39062	Zhao X and Yang L	https://pubmed.ncbi.nlm.nih.gov/39331891/	eng		United States	The objective of this study was to employ bioinformatics and network pharmacology methodologies to investigate the targets and molecular mechanisms of remdesivir in the treatment of coronavirus disease 2019 (COVID-19)-associated pulmonary fibrosis (PF). Several open-source databases were utilized to confirm the shared targets of remdesivir, COVID-19, and PF. Following this, a comprehensive analys…	RAYYAN-INCLUSION: {"FELIPE"=>"Excluded"} | RAYYAN-LABELS: SemelhanÃ§a >90%	10.1097/MD.0000000000039062	Humans;*Adenosine Monophosphate/analogs & derivatives/therapeutic use/pharmacology;*Antiviral Agents/therapeutic use/pharmacology;*Alanine/analogs & derivatives/therapeutic use/pharmacology;*Computational Biology/methods;*COVID-19 Drug Treatment;*Molecular Docking Simulation;*SARS-CoV-2;*Pulmonary Fibrosis/drug therapy;Network Pharmacology/methods;COVID-19/complications;Protein Interaction Maps;S…	39331891	PMC11441881
rayyan-141737968	Virtual Screening and Molecular Docking to Study the Mechanism of Chinese Medicines in the Treatment of Coronavirus Infection.	2022	1	25	Medical science monitor : international medical journal of experimental and clinical research	1643-3750 (Electronic)	28		e934102	Ping F and Wang Y and Shen X and Tan C and Zhu L and Xing W and Xu J	https://pubmed.ncbi.nlm.nih.gov/35075100/	eng		United States	BACKGROUND Heat-clearing and detoxifying herbs (HDHs) play an important role in the prevention and treatment of coronavirus infection. However, their mechanism of action needs further study. This study aimed to explore the anti-coronavirus basis and mechanism of HDHs. MATERIAL AND METHODS Database mining was performed on 7 HDHs. Core ingredients and targets were screened according to ADME rules c…	RAYYAN-INCLUSION: {"FELIPE"=>"Excluded"} | RAYYAN-LABELS: SemelhanÃ§a >90%	10.12659/MSM.934102	Alkaloids/chemistry/pharmacology;Caspase 3/drug effects/genetics;Coronavirus/*drug effects/metabolism;Coronavirus Infections/drug therapy;Cyclooxygenase 2/drug effects/genetics;Databases, Pharmaceutical;Drugs, Chinese Herbal/chemistry/*pharmacology/therapeutic use;Flavanones/chemistry/pharmacology;Humans;Indoles/chemistry/pharmacology;Interleukin-6/genetics;Lignin/chemistry/pharmacology;Luteolin/…	35075100	PMC8800284
rayyan-141737969	Computational Analysis Illustrates the Mechanism of Qingfei Paidu Decoction in Blocking the Transition of COVID-19 Patients from Mild to Severe Stage.	2022			Current gene therapy	1875-5631 (Electronic)	22	3	277-289	Li X and Xiang L and Lin Y and Tang Q and Meng F and Chen W	https://pubmed.ncbi.nlm.nih.gov/34493195/	eng		United Arab Emirates	BACKGROUND: The epidemic of SARS-CoV-2 has made COVID-19 a serious threat to human health around the world. The severe infections of SARS-CoV-2 are usually accompanied by higher mortality. Although the Qingfei Paidu Decoction (QFPDD) has been proved to be effective in blocking the transition of COVID-19 patients from mild to severe stage, its mechanism remains unclear. OBJECTIVE: This study aims …	RAYYAN-INCLUSION: {"FELIPE"=>"Excluded"} | RAYYAN-LABELS: SemelhanÃ§a >90%	10.2174/1566523221666210907162005	*Drugs, Chinese Herbal/pharmacology/therapeutic use;Humans;Molecular Docking Simulation;SARS-CoV-2;*COVID-19 Drug Treatment	34493195
rayyan-141737971	Melatonin mitigates Chloroquine-induced defects in porcine immature Sertoli cells.	2022	1	1	Theriogenology	1879-3231 (Electronic)	177		2025-01-10	Mou Q and Yang YW and Chen L and Fang T and Yao YC and Du ZQ and Yang CX	https://pubmed.ncbi.nlm.nih.gov/34653791/	eng		United States	Chloroquine (CQ) could function as a lysosomotropic agent to inhibit the endolysosomal trafficking in the autophagy pathway, and is widely used on malarial, tumor and recently COVID-19. However, the effect of CQ treatment on porcine immature Sertoli cells (iSCs) remains unclear. Here we showed that CQ could reduce iSC viability in a dose-dependent manner. CQ treatment (20Â Î¼M) on iSCs for 36h co…	RAYYAN-INCLUSION: {"FELIPE"=>"Excluded"} | RAYYAN-LABELS: SemelhanÃ§a >90%	10.1016/j.theriogenology.2021.10.005	Animals;Apoptosis;Autophagy;*COVID-19/veterinary;Chloroquine/pharmacology;Male;*Melatonin/pharmacology;Phosphatidylinositol 3-Kinases;SARS-CoV-2;Sertoli Cells;Swine;*Swine Diseases;*COVID-19 Drug Treatment	34653791
rayyan-141737973	Immune and metabolic perturbations in COVID-19-associated pulmonary mucormycosis: A transcriptome analysis of innate immune cells.	2024	1		Mycoses	1439-0507 (Electronic)	67	1	e13679	Dhaliwal M and Muthu V and Sharma A and Raj K and Rudramurthy SM and Agarwal R and Kaur H and Rawat A and Singh S and Chakrabarti A	https://pubmed.ncbi.nlm.nih.gov/38214399/	eng		Germany	BACKGROUND AND OBJECTIVES: The mechanisms underlying COVID-19-associated pulmonary mucormycosis (CAPM) remain unclear. We use a transcriptomic analysis of the innate immune cells to investigate the host immune and metabolic response pathways in patients with CAPM. PATIENTS AND METHODS: We enrolled subjects with CAPM (nâ€‰=â€‰5), pulmonary mucormycosis (PM) without COVID-19 (nâ€‰=â€‰5), COVID-19 (…	RAYYAN-INCLUSION: {"FELIPE"=>"Excluded"} | RAYYAN-LABELS: SemelhanÃ§a >90%	10.1111/myc.13679	Humans;*Mucormycosis/microbiology;*COVID-19;SARS-CoV-2;Gene Expression Profiling;Immunity, Innate	38214399
rayyan-141737974	Potential mechanism of action of Jing Fang Bai Du San in the treatment of COVID-19 using docking and network pharmacology.	2022			International journal of medical sciences	1449-1907 (Electronic)	19	2	213-224	Li J and Zhang K and Bao J and Yang J and Wu C	https://pubmed.ncbi.nlm.nih.gov/35165507/	eng		Australia	Coronavirus disease 2019 (COVID-19), caused by severe acute respiratory syndrome coronavirus 2 (SARS-CoV-2), severely infects people and has rapidly spread worldwide. JingFangBaiDu San (JFBDS) has been used to treat prevalent epidemic pathogens, common cold, headache, cough due to lung-cold, and other symptoms; however, its treatment for COVID-19 is unknown. Molecular docking and network pharmaco…	RAYYAN-INCLUSION: {"FELIPE"=>"Excluded"} | RAYYAN-LABELS: SemelhanÃ§a >90%	10.7150/ijms.67116	Humans;Molecular Docking Simulation;Molecular Targeted Therapy;Network Pharmacology;Phytotherapy;Protein Interaction Maps;*COVID-19 Drug Treatment	35165507	PMC8795796
rayyan-141737975	Exploring the Potential Targets and Mechanisms of Huang Lian Jie Du Decoction in the Treatment of Coronavirus Disease 2019 Based on Network Pharmacology.	2021			International journal of general medicine	1178-7074 (Print)	14		9873-9885	Liu W and Zeng Y and Li Y and Li N and Peng M and Cheng J and Tian B and Chen M	https://pubmed.ncbi.nlm.nih.gov/34938107/	eng		New Zealand	BACKGROUND: In December 2019, coronavirus disease 2019 (COVID-19) caused by a novel coronavirus (severe acute respiratory syndrome coronavirus 2, SARS-CoV-2; previously known as 2019-nCoV) emerged in Wuhan, China, and caused many infections and deaths. At present, there are no specific drugs for the etiology and treatment of COVID-19. A combination of traditional Chinese and western medicine is p…	RAYYAN-INCLUSION: {"FELIPE"=>"Excluded"} | RAYYAN-LABELS: SemelhanÃ§a >90%	10.2147/IJGM.S337025		34938107	PMC8687521
rayyan-141737976	Lung transcriptome of a COVID-19 patient and systems biology predictions suggest impaired surfactant production which may be druggable by surfactant therapy.	2020	11	10	Scientific reports	2045-2322 (Electronic)	10	1	19395	Islam ABMMK and Khan MA	https://pubmed.ncbi.nlm.nih.gov/33173052/	eng		England	An incomplete understanding of the molecular mechanisms behind impairment of lung pathobiology by COVID-19 complicates its clinical management. In this study, we analyzed the gene expression pattern of cells obtained from biopsies of COVID-19-affected patient and compared to theÂ effects observed in typical SARS-CoV-2 and SARS-CoV-infected cell-lines. We then compared gene expression patterns of …	RAYYAN-INCLUSION: {"FELIPE"=>"Excluded"} | RAYYAN-LABELS: SemelhanÃ§a >90%	10.1038/s41598-020-76404-8	COVID-19;Coronavirus Infections/drug therapy/*genetics/immunology/*metabolism;Epigenesis, Genetic;*Gene Expression Profiling;Humans;Lung/drug effects/*metabolism;*Molecular Targeted Therapy;Organ Specificity;Pandemics;Pneumonia, Viral/drug therapy/*genetics/immunology/*metabolism;Pulmonary Surfactants/*metabolism;*Systems Biology;Viral Proteins/metabolism	33173052	PMC7656460
rayyan-141737977	Taiwan Chingguan Yihau may improve post-COVID-19 respiratory complications through PI3K/AKT, HIF-1, and TNF signaling pathways revealed by network pharmacology analysis.	2024	10	9	Molecular diversity	1573-501X (Electronic)				Huynh DTN and Nguyen HT and Hsieh CM	https://pubmed.ncbi.nlm.nih.gov/39382736/	eng		Netherlands	The emergence of new SARS-CoV-2 variants with a higher contagious capability and faster transmissible speed has imposed an incessant menace on global health and the economy. The SARS-CoV-2 infection might reoccur and last much longer than expected. Thence, there is a high possibility that COVID-19 can cause long-term health problems. This condition needs to be investigated thoroughly, especially …	RAYYAN-INCLUSION: {"FELIPE"=>"Excluded"} | RAYYAN-LABELS: SemelhanÃ§a >90%	10.1007/s11030-024-10993-8		39382736
rayyan-141737979	Intragastric and atomized administration of canagliflozin inhibit inflammatory cytokine storm in lipopolysaccharide-treated sepsis in mice: A potential COVID-19 treatment.	2021	7		International immunopharmacology	1878-1705 (Electronic)	96		107773	Niu Y and Chen Y and Sun P and Wang Y and Luo J and Ding Y and Xie W	https://pubmed.ncbi.nlm.nih.gov/34020392/	eng		Netherlands	To date, drugs to attenuate cytokine storm in severe cases of Corona Virus Disease 2019 (COVID-19) are not available. In this study, we investigated the effects of intragastric and atomized administration of canagliflozin (CAN) on cytokine storm in lung tissues of lipopolysaccharides (LPS)-induced mice. Results showed that intragastric administration of CAN significantly and widely inhibited the …	RAYYAN-INCLUSION: {"FELIPE"=>"Excluded"} | RAYYAN-LABELS: SemelhanÃ§a >90%	10.1016/j.intimp.2021.107773	Animals;Canagliflozin/*pharmacology;*Cytokine Release Syndrome/chemically induced;Lipopolysaccharides/toxicity;Male;Mice;SARS-CoV-2;Sepsis/chemically induced;*COVID-19 Drug Treatment	34020392	PMC8106881
rayyan-141737981	Visual analysis on ferroptosis and its cross-talk to coronavirus disease 2019 (COVID-19)	2024	9	15	Heliyon	2405-8440	10	17	e37617	Zhou, Junda and Ni, Wenjia and Zhang, Xianqin and Yang, Meng and Liu, Xin and Guo, Jinlin and Li, Jian and Zhao, Qi and Deng, Hang and Lei, Hanyue and Zhang, Lin and Liao, Hai and Jia, Xu	https://www.sciencedirect.com/science/article/pii/S2405844024136481				Background Ferroptosis is a new type of programmed cell death. Although ferroptosis has been studied in various aspects, there has been no visual analysis of ferroptosis in coronavirus disease 2019 (COVID-19) to date. It is still a global health concern of the COVID-19 pandemic worldwide, three years after its outbreak. Yet the emergence of the mutant strain Omicron has caused a fourth wave of in…	RAYYAN-INCLUSION: {"FELIPE"=>"Included"} | RAYYAN-EXCLUSION-REASONS: wrong study design	https://doi.org/10.1016/j.heliyon.2024.e37617	Ferroptosis;Citespace;Bibliometric;Visual atlas;COVID-19
rayyan-141737982	Heme oxygenase-1(HO-1) regulates Golgi stress and attenuates endotoxin-induced acute lung injury through hypoxia inducible factor-1Î± (HIF-1Î±)/HO-1 signaling pathway	2021	3	1	Free Radical Biology and Medicine	0891-5849	165		243-253	Li, Xiangyun and Yu, Jianbo and Gong, Lirong and Zhang, Yuan and Dong, Shuan and Shi, Jia and Li, Cui and Li, Yuting and Zhang, Yanfang and Li, Haibo	https://www.sciencedirect.com/science/article/pii/S0891584921000459				Sepsis caused acute lung injury (ALI) is a kind of serious disease in critically ill patients with very high morbidity and mortality. Recently, it has been demonstrated that Golgi is involved in the process of oxidative stress. However, whether Golgi stress is associated with oxidative stress in septic induced acute lung injury has not been elucidated. In this research, we found that lipopolysacc…	RAYYAN-INCLUSION: {"FELIPE"=>"Excluded"} | RAYYAN-EXCLUSION-REASONS: Do not include the word COVID-19 or SARS-CoV-2	https://doi.org/10.1016/j.freeradbiomed.2021.01.028	Acute lung injury;Golgi stress;Heme oxygenase-1;Oxidative stress
rayyan-141737983	Systems pharmacological study illustrates the immune regulation, anti-infection, anti-inflammation, and multi-organ protection mechanism of Qing-Fei-Pai-Du decoction in the treatment of COVID-19	2021	5	1	Phytomedicine	0944-7113	85		153315	Zhao, Jing and Tian, Saisai and Lu, Dong and Yang, Jian and Zeng, Huawu and Zhang, Feng and Tu, Dongzhu and Ge, Guangbo and Zheng, Yuejuan and Shi, Ting and Xu, Xin and Zhao, Shiyi and Yang, Yili and Zhang, Weidong	https://www.sciencedirect.com/science/article/pii/S0944711320301471				Background The traditional Chinese medicine (TCM) formula Qing-Fei-Pai-Du decoction (QFPDD) was the most widely used prescription in China's campaign to contain COVID-19, which has exhibited positive effects. However, the underlying mode of action is largely unknown. Purpose A systems pharmacology strategy was proposed to investigate the mechanisms of QFPDD against COVID-19 from molecule, pathway…	RAYYAN-INCLUSION: {"FELIPE"=>"Included"} | RAYYAN-EXCLUSION-REASONS: wrong drug | USER-NOTES: {"FELIPE"=>["Fitotherapeutical "]}	https://doi.org/10.1016/j.phymed.2020.153315	Network pharmacology;Traditional Chinese medicine;COVID-19;SARS-CoV-2;Drug target;Pathway
rayyan-141737984	Short-term intermittent hypoxia exposure for dyspnea and fatigue in post-acute sequelae of COVID-19: A randomized controlled study	2024	10	1	Respiratory Medicine	0954-6111	232		107763	Zha, Shiqian and Liu, Xu and Yao, Yan and He, Yang and Wang, Yixuan and Zhang, Qingfeng and Zhang, Jingyi and Yi, Yaohua and Xiao, Rui and Hu, Ke	https://www.sciencedirect.com/science/article/pii/S0954611124002385				Background Post-acute sequelae of COVID-19 (PASC) is incurring a huge health and economic burden worldwide. There is currently no effective treatment or recommended drug for PASC. Methods This prospective randomized controlled study was conducted in a hospital in China. The effect of intermittent hypoxia exposure (IHE; 5-min hypoxia alternating with 5-min normal air, repeated five times) on dyspn…	RAYYAN-INCLUSION: {"FELIPE"=>"Included"} | USER-NOTES: {"FELIPE"=>["Ref da intro "]}	https://doi.org/10.1016/j.rmed.2024.107763	Intermittent hypoxia exposure;Post-acute sequelae of COVID-19;Dyspnea;Fatigue;Long COVID-19
rayyan-141737985	Histopathologic Evaluation of COVID-19 Patients With Peripheral Arterial Thromboembolism: Does Clot Composition Make Any Sense?	2021	7	1	Annals of Vascular Surgery	0890-5096	74		80-87	Yesilkaya, Nihan and Tellioglu, Tahsin Murat and Unay, Fulya Cakalagaoglu and Ä°ner, Hasan and Besir, Yuksel and Gokalp, Orhan and YÄ±lÄ±k, Levent and Gurbuz, Ali	https://www.sciencedirect.com/science/article/pii/S089050962100234X				ABSTRACT Background Coronavirus disease 2019 (COVID-19) causes thromboembolic complications during or post-infection period despite a lack of conventional risk factors. The study aims to learn fundamental changes in COVID-19 patients who underwent embolectomy in terms of clinical characteristics and clot composition. Methods In a retrospective cohort study design, we evaluated 21 patients who und…	RAYYAN-INCLUSION: {"FELIPE"=>"Included"}	https://doi.org/10.1016/j.avsg.2021.03.004	COVID-19;Thromboembolism;Embolectomy
rayyan-141737987	Neotuberostemonine and tuberostemonine ameliorate pulmonary fibrosis through suppressing TGF-Î² and SDF-1 secreted by macrophages and fibroblasts via the PI3K-dependent AKT and ERK pathways	2023	7	1	Chinese Journal of Natural Medicines	1875-5364	21	7	527-539	FU, San and SONG, Xianrui and HU, Yingying and ZHU, Qingwei and LV, Xinmiao and TANG, Xiaoyan and ZHANG, Mian	https://www.sciencedirect.com/science/article/pii/S1875536423604443				Activated fibroblasts and M2-polarized macrophages may contribute to the progression of pulmonary fibrosis by forming a positive feedback loop. This study was aimed to investigate whether fibroblasts and macrophages form this loop by secreting SDF-1 and TGF-Î² and the impacts of neotuberostemonine (NTS) and tuberostemonine (TS). Mice were intratracheally injected with 3 UÂ·kgâˆ’1 bleomycin and or…	RAYYAN-INCLUSION: {"FELIPE"=>"Excluded"} | RAYYAN-EXCLUSION-REASONS: Do not include the word COVID-19 or SARS-CoV-2	https://doi.org/10.1016/S1875-5364(23)60444-3	Fibroblast;Macrophage;SDF-1;PI3K/AKT;PI3K/PAK/RAF/ERK;Pulmonary fibrosis;Pyrrole[1,2-a]azapine skeleton
rayyan-141737988	Hypoxia inducible factors inhibit respiratory syncytial virus infection by modulation of nucleolin expression	2024	1	19	iScience	2589-0042	27	1	108763	Zhuang, Xiaodong and Gallo, Giulia and Sharma, Parul and Ha, Jiyeon and Magri, Andrea and Borrmann, Helene and Harris, James M. and Tsukuda, Senko and Bentley, Eleanor and Kirby, Adam and de Neck, Simon and Yang, Hongbing and Balfe, Peter and Wing, Peter A.C. and Matthews, David and Harris, Adrian L. and Kipar, Anja and Stewart, James P. and Bailey, Dalan and McKeating, Jane A.	https://www.sciencedirect.com/science/article/pii/S2589004223028407				Summary Respiratory syncytial virus (RSV) is a global healthcare problem, causing respiratory illness in young children and elderly individuals. Our knowledge of the host pathways that define susceptibility to infection and disease severity are limited. Hypoxia inducible factors (HIFs) define metabolic responses to low oxygen and regulate inflammatory responses in the lower respiratory tract. We …	RAYYAN-INCLUSION: {"FELIPE"=>"Excluded"} | RAYYAN-EXCLUSION-REASONS: Do not include the word COVID-19 or SARS-CoV-2	https://doi.org/10.1016/j.isci.2023.108763	Molecular biology;Omics;Transcriptomics
rayyan-141737989	Potential effect of Maxing Shigan decoction against coronavirus disease 2019 (COVID-19) revealed by network pharmacology and experimental verification	2021	5	10	Journal of Ethnopharmacology	0378-8741	271		113854	Li, Yuan and Chu, Fuhao and Li, Ping and Johnson, Nadia and Li, Tao and Wang, Yan and An, Rongxian and Wu, Dantong and Chen, Jiena and Su, Zeqi and Gu, Xiaohong and Ding, Xia	https://www.sciencedirect.com/science/article/pii/S0378874121000805				Ethnopharmacological relevance Since the occurrence of coronavirus disease 2019 (COVID-19) in Wuhan, China in December 2019, COVID-19 has been quickly spreading out to other provinces and countries. Considering that traditional Chinese medicine (TCM) played an important role during outbreak of SARS and H1N1, finding potential alternative approaches for COVID-19 treatment is necessary before vacci…	RAYYAN-INCLUSION: {"FELIPE"=>"Included"}	https://doi.org/10.1016/j.jep.2021.113854	Novel coronavirus;Traditional Chinese medicine;Antiviral;Anti-inflammatory;experiment
rayyan-141737990	Transcriptomic Profiling of lncRNAs and mRNAs in a Venous Thrombosis Mouse Model	2024	12	9	iScience	2589-0042			111561	Hao, Risheng and Li, Haobo and Li, Xincheng and Liu, Jixiang and Ji, Xiaofan and Zhang, Hong and Zhang, Zhu and Yang, Peiran and Zhai, Zhenguo	https://www.sciencedirect.com/science/article/pii/S2589004224027883				Summary This study explores the role of lncRNAs and mRNAs in venous thromboembolism (VTE) using an inferior vena cava (IVC) mouse model. RNA sequencing identified differentially expressed lncRNAs and mRNAs between control and model groups. Enrichment analyses revealed significant pathways, including HIF-1Î± signaling, glycolysis/gluconeogenesis, and platelet activation. A lncRNA-miRNA-mRNA networ…	RAYYAN-INCLUSION: {"FELIPE"=>"Excluded"} | RAYYAN-EXCLUSION-REASONS: Do not include the word COVID-19 or SARS-CoV-2	https://doi.org/10.1016/j.isci.2024.111561	lncRNA;Venous Thrombosis;RNA-Seq;mRNA;HIF-1Î±
rayyan-141737991	Analyzing host-viral interactome of SARS-CoV-2 for identifying vulnerable host proteins during COVID-19 pathogenesis	2021	9	1	Infection, Genetics and Evolution	1567-1348	93		104921	Das, Jayanta Kumar and Roy, Swarup and Guzzi, Pietro Hiram	https://www.sciencedirect.com/science/article/pii/S1567134821002185				The development of therapeutic targets for COVID-19 relies on understanding the molecular mechanism of pathogenesis. Identifying genes or proteins involved in the infection mechanism is the key to shedding light on the complex molecular mechanisms. The combined effort of many laboratories distributed throughout the world has produced protein and genetic interactions. We integrated available resul…	RAYYAN-INCLUSION: {"FELIPE"=>"Included"} | RAYYAN-EXCLUSION-REASONS: wrong study design	https://doi.org/10.1016/j.meegid.2021.104921	SARS-CoV-2;COVID-19;Protein-protein interaction;Centrality;Pathways;Disease
rayyan-141737992	The triple combination DBDx alleviates cytokine storm and related lung injury	2024	12	25	International Immunopharmacology	1567-5769	143		113431	Yu, Zhuojun and Li, Yi and Bai, Liping and Zheng, Yanbo and Liu, Xiujun and Zhen, Yongsu	https://www.sciencedirect.com/science/article/pii/S1567576924019532				Cytokine storm is a life-threatening disorder, and therapeutic treatments are urgently needed. Here, we investigated the anti-cytokine storm efficacy of DBDx, a triple drug combination composed of dipyridamole, ubenimex and dexamethasone. Evaluated by lipopolysaccharide (LPS)-induced cytokine storm murine model, DBDx significantly improved survival rate and prolonged survival time of the model mi…	RAYYAN-INCLUSION: {"FELIPE"=>"Excluded"} | RAYYAN-EXCLUSION-REASONS: Do not include the word COVID-19 or SARS-CoV-2	https://doi.org/10.1016/j.intimp.2024.113431	Cytokine storm;DBDx;Dexamethasone;LPS;Lung injury;HIF-1Î±
rayyan-141737993	Deciphering suppressive effects of Lianhua Qingwen Capsule on COVID-19 and synergistic effects of its major botanical drug pairs	2023	5	1	Chinese Journal of Natural Medicines	1875-5364	21	5	383-400	CHEN, Yuanyuan and ZHANG, Cheng and WANG, Ning and FENG, Yibin	https://www.sciencedirect.com/science/article/pii/S1875536423604558				The COVID-19 pandemic has resulted in excess deaths worldwide. Conventional antiviral medicines have been used to relieve the symptoms, with limited therapeutic effect. In contrast, Lianhua Qingwen Capsule is reported to exert remarkable anti-COVID-19 effect. The current review aims to: 1) uncover the main pharmacological actions of Lianhua Qingwen Capsule for managing COVID-19; 2) verify the bio…	RAYYAN-INCLUSION: {"FELIPE"=>"Included"} | RAYYAN-EXCLUSION-REASONS: wrong drug	https://doi.org/10.1016/S1875-5364(23)60455-8	COVID-19;Traditional Chinese medicine;Herbal medicine;Lianhua Qingwen Capsule;Botanical drug pairs;Network pharmacology
rayyan-141737994	Vadadustat Three Times Weekly in Patients With Anemia Due to Dialysis-Dependent CKD	2024	11	7	American Journal of Kidney Diseases	0272-6386				Toka, Hakan R. and Bernardo, Marializa and Burke, Steven K. and Luo, Wenli and Manllo-Karim, Roberto and Ullah, Irfan and Yang, Zhihui and Zhang, Zhiqun and Tumlin, James	https://www.sciencedirect.com/science/article/pii/S0272638624010436				ABSTRACT Rationale & Objective Hypoxia-inducible factor prolyl hydroxylase inhibitors (HIF-PHIs) may offer an alternative erythropoiesis-stimulating agents (ESA) for the treatment of anemia in the setting of CKD. To investigate the efficacy and safety of conversion from long-acting erythropoiesis-stimulating agent (ESA) methoxy polyethylene glycol-epoetin beta (MPG-EPO) to the oral hypoxia-induci…	RAYYAN-INCLUSION: {"FELIPE"=>"Excluded"} | RAYYAN-EXCLUSION-REASONS: Do not include the word COVID-19 or SARS-CoV-2	https://doi.org/10.1053/j.ajkd.2024.09.006	HIF-PHI;vadadustat;chronic kidney disease;MPG-EPO;erythropoiesis-stimulating agent
rayyan-141737995	Neuroprotective potentials of ferulic acid against intracerebral hemorrhage COVID-19 through using network pharmacology approach and molecular docking analysis	2023	1	1	Current Research in Toxicology	2666-027X	5		100123	Dong, Qinghua and Tan, Yongxing and Tang, Gangjian and Wu, Zhonghui and Li, Aiguo and Qin, Xiaohui and Li, Shaobin and Liao, Huafeng and Xiao, Junxin and Huang, Qiuye and Yang, Jiawu and Qin, Yujing	https://www.sciencedirect.com/science/article/pii/S2666027X2300021X				Intracerebral hemorrhage (ICH) refers to severe stroke subtype that may be life-threatening or even cause death. It is clinically observed that coronavirus disease 2019 (COVID-19) may be associated with the high mortality in ICH patients. Ferulic acid, one of the functional bioactive ingredients from medicinal herbs, has been preclinically proven with beneficial activities, including neuroprotect…	RAYYAN-INCLUSION: {"FELIPE"=>"Included"}	https://doi.org/10.1016/j.crtox.2023.100123	Ferulic acid;Intracerebral hemorrhage;COVID-19;Key targets;Pharmacological mechanism
rayyan-141737996	Epigenetic regulation of autophagy in coronavirus disease 2019 (COVID-19)	2022	7	1	Biochemistry and Biophysics Reports	2405-5808	30		101264	Behrouj, Hamid and Vakili, Omid and Sadeghdoust, Adel and Aligolighasemabadi, Neda and Khalili, Parnian and Zamani, Mozhdeh and Mokarram, Pooneh	https://www.sciencedirect.com/science/article/pii/S2405580822000644				The coronavirus disease 2019 (COVID-19) pandemic has become the most serious global public health issue in the past two years, requiring effective therapeutic strategies. This viral infection is a contagious disease caused by new coronaviruses (nCoVs), also called severe acute respiratory syndrome coronavirus 2 (SARS-CoV-2). Autophagy, as a highly conserved catabolic recycling process, plays a si…	RAYYAN-INCLUSION: {"FELIPE"=>"Included"} | USER-NOTES: {"FELIPE"=>["Fala praticamente nada sobre HIF (apenas que atua na via da regulaÃ§ao da autofagia). "]}	https://doi.org/10.1016/j.bbrep.2022.101264	COVID-19;Autophagy;Epigenetics;Histone modification;DNA methylation
rayyan-141737997	In silico and in vitro inhibition of host-based viral entry targets and cytokine storm in COVID-19 by ginsenoside compound K	2023	9	1	Heliyon	2405-8440	9	9	e19341	Boopathi, Vinothini and Nahar, Jinnatun and Murugesan, Mohanapriya and Subramaniyam, Sathiyamoorthy and Kong, Byoung Man and Choi, Sung-Keun and Lee, Chang-Soon and Ling, Li and Yang, Dong Uk and Yang, Deok Chun and Mathiyalagan, Ramya and Chan Kang, Se	https://www.sciencedirect.com/science/article/pii/S2405844023065490				SARS-CoV-2 is a novel coronavirus that emerged as an epidemic, causing a respiratory disease with multiple severe symptoms and deadly consequences. ACE-2 and TMPRSS2 play crucial and synergistic roles in the membrane fusion and viral entry of SARS-CoV-2 (COVID-19). The spike (S) protein of SARS-CoV-2 binds to the ACE-2 receptor for viral entry, while TMPRSS2 proteolytically cleaves the S protein …	RAYYAN-INCLUSION: {"FELIPE"=>"Included"} | USER-NOTES: {"FELIPE"=>["Bom por falar da entrada viral melhor e fala do HIF "]}	https://doi.org/10.1016/j.heliyon.2023.e19341	Ginsenoside;Compound K;ACE-2;TMPRSS2;Molecular docking;Molecular dynamics simulation;Raw 264.7;CaCo-2;A549;MCF7
rayyan-141737998	Bioinformatic assay reveal the potential mechanism of Guizhi-Shaoyao-Zhimu decoction against rheumatoid arthritis and mild-to-moderate COVID-19	2023	8	1	Computer Methods and Programs in Biomedicine	0169-2607	238		107584	Xu, Yongyu and Huang, Zebin and Wu, Guangping and Jin, Fujun and Lin, Shuojia and Zhang, Chuang and Zheng, Jie and Liu, Wenjie and Hou, Jinqiang and Lu, Yu-Jing	https://www.sciencedirect.com/science/article/pii/S0169260723002493				Background and objective Patients with rheumatoid arthritis (RA) are more susceptible to severe acute respiratory syndrome coronavirus 2 (SARS-CoV-2) than healthy population, but there is still no therapeutic strategy available for RA patients with corona virus disease 2019 (COVID-19). Guizhi-Shaoyao-Zhimu decoction (GSZD), Chinese ancient experience decoction, has a significant effect on the tre…	RAYYAN-INCLUSION: {"FELIPE"=>"Included"} | RAYYAN-EXCLUSION-REASONS: wrong drug | USER-NOTES: {"FELIPE"=>["REMEDIO DE PLANTA "]}	https://doi.org/10.1016/j.cmpb.2023.107584	Mild-to-moderate COVID-19;Rheumatoid arthritis;Guizhi-Shaoyao-Zhimu decoction;Bioinformatic analysis
rayyan-141737999	Association between the nasopharyngeal microbiome and metabolome in patients with COVID-19	2021	9	1	Synthetic and Systems Biotechnology	2405-805X	6	3	135-143	Liu, Jing and Liu, Sheng and Zhang, Zhao and Lee, Xuejun and Wu, Wenxuan and Huang, Zhanlian and Lei, Ziying and Xu, Wenxiong and Chen, Dabiao and Wu, Xing and Guo, Yang and Peng, Liang and Lin, Bingliang and Chong, Yutian and Mou, Xiangyu and Shi, Mang and Lan, Ping and Chen, Tao and Zhao, Wenjing and Gao, Zhiliang	https://www.sciencedirect.com/science/article/pii/S2405805X2100034X				SARS-CoV-2, the causative agent for COVID-19, infect human mainly via respiratory tract, which is heavily inhabited by local microbiota. However, the interaction between SARS-CoV-2 and nasopharyngeal microbiota, and the association with metabolome has not been well characterized. Here, metabolomic analysis of blood, urine, and nasopharyngeal swabs from a group of COVID-19 and non-COVID-19 patient…	RAYYAN-INCLUSION: {"FELIPE"=>"Included"} | USER-NOTES: {"FELIPE"=>["Via metabolita "]}	https://doi.org/10.1016/j.synbio.2021.06.002	Metabolome;Nasopharyngeal microbiome;COVID-19;SARS-CoV-2;Susceptibility
rayyan-141738000	Limited TCR repertoire and ENTPD1 dysregulation mark late-stage COVID-19	2021	10	22	iScience	2589-0042	24	10	103205	Wang, Na and Vuerich, Marta and Kalbasi, Ahmadreza and Graham, Jonathon J. and Csizmadia, Eva and Manickas-Hill, Zachary James and Woolley, Ann and David, Clement and Miller, Eric M. and Gorman, Kara and Hecht, Jonathan L. and Shaefi, Shahzad and Robson, Simon C. and Longhi, Maria Serena	https://www.sciencedirect.com/science/article/pii/S2589004221011731				Summary T cell exhaustion and dysfunction are hallmarks of severe COVID-19. To gain insights into the pathways underlying these alterations, we performed a comprehensive transcriptome analysis of peripheral-blood-mononuclear-cells (PBMCs), spleen, lung, kidney, liver, and heart obtained at autopsy from COVID-19 patients and matched controls, using the nCounter CAR-T-Characterization panel. We fou…	RAYYAN-INCLUSION: {"FELIPE"=>"Excluded"} | RAYYAN-LABELS: SemelhanÃ§a >90%	https://doi.org/10.1016/j.isci.2021.103205	Immunology;Virology
rayyan-141738001	Phenotypic changes in low-density lipoprotein particles as markers of adverse clinical outcomes in COVID-19	2023	4	1	Molecular Genetics and Metabolism	1096-7192	138	4	107552	Carmo, Helison Rafael P. and Yoshinaga, Marcos Y. and Castillo, Alejandro Rosell and Britto Chaves-Filho, Adriano and Bonilha, Isabella and Barreto, Joaquim and Muraro, StÃ©fanie Primon and de Souza, Gabriela Fabiano and Davanzo, Gustavo GastÃ£o and Perroud, MaurÃ­cio W. and Lukhna, Kishal and Ntsekhe, Mpiko and Davidson, Sean and Velloso, Licio A. and Nadruz, Wilson and Carvalho, Luiz SÃ©rgio F.…	https://www.sciencedirect.com/science/article/pii/S1096719223001828				Background and aims Low-density lipoprotein (LDL) plasma concentration decline is a biomarker for acute inflammatory diseases, including coronavirus disease-2019 (COVID-19). Phenotypic changes in LDL during COVID-19 may be equally related to adverse clinical outcomes. Methods Individuals hospitalized due to COVID-19 (nÂ =Â 40) were enrolled. Blood samples were collected on days 0, 2, 4, 6, and 30…	RAYYAN-INCLUSION: {"FELIPE"=>"Included"}	https://doi.org/10.1016/j.ymgme.2023.107552	Oxidized low-density lipoprotein;Lipoprotein-associated phospholipase A2;Quantitative lipidomics;COVID-19
rayyan-141738002	Iron metabolism in infections: Focus on COVID-19	2021	7	1	Iron biology: The balance matters	0037-1963	58	3	182-187	Girelli, Domenico and Marchi, Giacomo and Busti, Fabiana and Vianello, Alice	https://www.sciencedirect.com/science/article/pii/S0037196321000366				Iron is a micronutrient essential for a wide range of metabolic processes in virtually all living organisms. During infections, a battle for iron takes place between the human host and the invading pathogens. The liver peptide hepcidin, which is phylogenetically and structurally linked to defensins (antimicrobial peptides of the innate immunity), plays a pivotal role by subtracting iron to pathog…	RAYYAN-INCLUSION: {"FELIPE"=>"Included"}	https://doi.org/10.1053/j.seminhematol.2021.07.001	COVID-19;Iron;Ferritin;Hepcidin;Immunity
rayyan-141738003	Detection of SARS-CoV-2 genome and whole transcriptome sequencing in frontal cortex of COVID-19 patients	2021	10	1	Brain, Behavior, and Immunity	0889-1591	97		13-21	Gagliardi, Stella and Poloni, Emanuele Tino and Pandini, Cecilia and Garofalo, Maria and Dragoni, Francesca and Medici, Valentina and Davin, Annalisa and VisonÃ , Silvia Damiana and Moretti, Matteo and Sproviero, Daisy and Pansarasa, Orietta and Guaita, Antonio and Ceroni, Mauro and Tronconi, Livio and Cereda, Cristina	https://www.sciencedirect.com/science/article/pii/S0889159121001938				SARS-Cov-2 infection is frequently associated with Nervous System manifestations. However, it is not clear how SARS-CoV-2 can cause neurological dysfunctions and which molecular processes are affected in the brain. In this work, we examined the frontal cortex tissue of patients who died of COVID-19 for the presence of SARS-CoV-2, comparing qRT-PCR with ddPCR. We also investigated the transcriptom…	RAYYAN-INCLUSION: {"FELIPE"=>"Excluded"} | RAYYAN-LABELS: SemelhanÃ§a >90%	https://doi.org/10.1016/j.bbi.2021.05.012	SARS-CoV-2;Frontal cortex;Transcriptome;Hypoxia;Hemoglobin
rayyan-141738004	Pimitespib, an HSP90 inhibitor, augments nifuroxazide-induced disruption in the IL-6/STAT3/HIF-1Î± autocrine loop in rats with bleomycin-challenged lungs: Evolutionary perspective in managing pulmonary fibrosis	2022	9	1	Biomedicine & Pharmacotherapy	0753-3322	153		113487	El-Kashef, Dalia H. and Youssef, Mahmoud E. and Nasr, Mohamed and Alrouji, Mohammed and Alhajlah, Sharif and AlOmeir, Othman and El Adle Khalaf, Noura and Ghaffar, Dalia M. Abdel and Jamil, Lubna and Abdel-Nasser, Zeinab M. and Ibrahim, Samar and Abdeldaiem, Mahmoud Said Ibrahim and Donia, Sally S. and Mohammed, Osama A. and Morsy, Nesreen Elsayed and Shata, Ahmed and Saber, Sameh	https://www.sciencedirect.com/science/article/pii/S0753332222008769				Idiopathic pulmonary fibrosis is a fatal lung disorder in which the etiology and pathogenesis are still unobvious. Effective treatments are urgently needed considering that lung transplantation is the only treatment that could improve outcomes. This study aimed to investigate the therapeutic significance of the dual administration of pimitespib, an HSP90 inhibitor, and nifuroxazide, a STAT3 inhib…	RAYYAN-INCLUSION: {"FELIPE"=>"Excluded"} | RAYYAN-EXCLUSION-REASONS: Do not include the word COVID-19 or SARS-CoV-2	https://doi.org/10.1016/j.biopha.2022.113487	Bleomycin;Nifuroxazide;Pimitespib;STAT3;HIF-1Î±;IL-6/STAT3/HIF-1Î± autocrine loop
rayyan-141738005	A comparative study of COVID-19 transcriptional signatures between clinical samples and preclinical cell models in the search for disease master regulators and drug repositioning candidates	2023	3	1	Virus Research	0168-1702	326		199053	Chapola, Henrique and de Bastiani, Marco AntÃ´nio and Duarte, Marcelo Mendes and Freitas, Matheus Becker and Schuster, Jussara Severo and de Vargas, Daiani Machado and Klamt, FÃ¡bio	https://www.sciencedirect.com/science/article/pii/S0168170223000151				Coronavirus disease 2019 (COVID-19) is an acute viral disease with millions of cases worldwide. Although the number of daily new cases and deaths has been dropping, there is still a need for therapeutic alternatives to deal with severe cases. A promising strategy to prospect new therapeutic candidates is to investigate the regulatory mechanisms involved in COVID-19 progression using integrated tr…	RAYYAN-INCLUSION: {"FELIPE"=>"Included"} | USER-NOTES: {"FELIPE"=>["TRANSCRIPTOMA QUE CITA HIF "]}	https://doi.org/10.1016/j.virusres.2023.199053	COVID-19;Drug repositioning;Master regulators;Disease signature
rayyan-141738006	Uncoupling of macrophage inflammation from self-renewal modulates host recovery from respiratory viral infection	2021	6	8	Immunity	1074-7613	54	6	1200-1218.e9	Zhu, Bibo and Wu, Yue and Huang, Su and Zhang, Ruixuan and Son, Young Min and Li, Chaofan and Cheon, In Su and Gao, Xiaochen and Wang, Min and Chen, Yao and Zhou, Xian and Nguyen, Quynh and Phan, Anthony T. and Behl, Supriya and Taketo, M. Mark and Mack, Matthias and Shapiro, Virginia S. and Zeng, Hu and Ebihara, Hideki and Mullon, John J. and Edell, Eric S. and Reisenauer, Janani S. and Demirel,…	https://www.sciencedirect.com/science/article/pii/S1074761321001382				Summary Tissue macrophages self-renew during homeostasis and produce inflammatory mediators upon microbial infection. We examined the relationship between proliferative and inflammatory properties of tissue macrophages by defining the impact of the Wnt/Î²-catenin pathway, a central regulator of self-renewal, in alveolar macrophages (AMs). Activation of Î²-catenin by Wnt ligand inhibited AM prolif…	RAYYAN-INCLUSION: {"FELIPE"=>"Included"}	https://doi.org/10.1016/j.immuni.2021.04.001	tissue macrophages;alveolar macrophages;self-renewal;Î²-catenin;HIF-1Î±;tissue repair;pulmonary inflammation;influenza virus;SARS-CoV-2
rayyan-141738007	DiDang decoction improves mitochondrial function and lipid metabolism via the HIF-1 signaling pathway to treat atherosclerosis and hyperlipidemia	2023	5	23	Journal of Ethnopharmacology	0378-8741	308		116289	Wu, Xize and Pan, Jiaxiang and Yu, JJ Jiajia and Kang, Jian and Hou, Siyi and Cheng, Meijia and Xu, Lili and Gong, Lihong and Li, Yue	https://www.sciencedirect.com/science/article/pii/S0378874123001575				Ethnopharmacological relevance DiDang Decoction (DDD) is a traditional classical prescription that has been used to treat atherosclerosis (AS) and hyperlipidemia (HLP) in China. Nevertheless, the underlying mechanism of DDD remains unclear. Aim of the study: To validate the mechanism of DDD in AS and HLP based on network pharmacology and in vitro experiments. Materials and methods The chemical co…	RAYYAN-INCLUSION: {"FELIPE"=>"Excluded"} | RAYYAN-LABELS: SemelhanÃ§a >90%	https://doi.org/10.1016/j.jep.2023.116289	Network pharmacology;Ferroptosis;Apoptosis;Mitochondrion;Lipid metabolism
rayyan-141738008	From ancient remedy to modern medicine: Artemisia argyi sesquiterpenoids as a promising natural treatment for COVID-19	2023	12	1	Arabian Journal of Chemistry	1878-5352	16	12	105298	Huang, Yujing and Huang, Zhilin and Gan, YuHui and Xie, Juntao and Xia, Zhiyun and Liu, Tao and Chen, Xiangyu and Li, Xiangguang and Zhou, Haibo and Sun, Pinghua and Ren, Zhe and Wang, Yifei and Zheng, Junxia	https://www.sciencedirect.com/science/article/pii/S1878535223007608				Artemisia argyi H. LÃ©v. & Vaniot (A. argyi), a traditional Chinese herbal medicine, has been commonly used in plague epidemics and has bactericidal and sterilizing pharmacological effects. This study aimed to investigate the chemical composition and molecular mechanism of A. argyi, specifically focusing on its main active components, sesquiterpenoids. A total of 69 sesquiterpenoids were identifi…	RAYYAN-INCLUSION: {"FELIPE"=>"Included"} | RAYYAN-EXCLUSION-REASONS: wrong drug	https://doi.org/10.1016/j.arabjc.2023.105298	Sesquiterpenes;COVID-19;UPLC-Q-Exactive-Orbitrap MS;Network pharmacology
rayyan-141738009	COVID-19 patients with high TNF/IFN-Î³ levels show hallmarks of PANoptosis, an inflammatory cell death	2023	11	1	Microbes and Infection	1286-4579	25	8	105179	Palacios, Yadira and RamÃ³n-Luing, Lucero A. and Ruiz, Andy and GarcÃ­a-MartÃ­nez, Alicia and SÃ¡nchez-MoncivÃ¡is, AnahÃ­ and Barreto-RodrÃ­guez, Omar and FalfÃ¡n-Valencia, Ramces and PÃ©rez-Rubio, Gloria and Medina-Quero, Karen and Buendia-Roldan, Ivette and Chavez-Galan, Leslie	https://www.sciencedirect.com/science/article/pii/S1286457923000825				TNF and IFN-Î³ trigger cell damage during SARS CoV-2 infection; these cytokines can induce senescence and a cell death process called PANoptosis. This study included 138 vaccine-naÃ¯ve COVID-19 patients, who were divided into four groups (Gp) according to the plasma level of TNF and IFN-Î³ (High [Hi] or Normal-Low [No-Low]), Gp 1: TNFHi/IFNÎ³Hi; Gp 2: TNFHi/IFNÎ³No-Low; Gp 3: TNFNo-Low/IFNÎ³Hi; a…	RAYYAN-INCLUSION: {"FELIPE"=>"Included"} | RAYYAN-EXCLUSION-REASONS: wrong publication type	https://doi.org/10.1016/j.micinf.2023.105179	SARS-CoV-2;COVID-19;TNF;IFN-Î³;Co-signaling
rayyan-141738010	High altitudes, population density, and poverty: Unraveling the complexities of COVID-19 in Peru during the years 2020â€“2022	2023	12	1	Preventive Medicine Reports	2211-3355	36		102423	Vizcardo, David A. and R. AranÃ­bar, Jorge and Munayco Escate, CÃ©sar Vladimir	https://www.sciencedirect.com/science/article/pii/S2211335523003145				Background Several factors related to hospitalizations, morbidity, and mortality from COVID-19 have been identified. However, limited exploration has been done on geographic and socioeconomic factors that could significantly impact these outcomes. Objectives This study aimed to determine whether altitude, population density, and percentage of population in total poverty are associated with COVID-…	RAYYAN-INCLUSION: {"FELIPE"=>"Included"} | RAYYAN-EXCLUSION-REASONS: wrong study design | USER-NOTES: {"FELIPE"=>["Estudo mostrando apenas epidemio "]}	https://doi.org/10.1016/j.pmedr.2023.102423	COVID-19;Peru;Altitude;Population density;Poverty;SARS-CoV-2
rayyan-141738011	Research on the mechanism of berberine in the treatment of COVID-19 pneumonia pulmonary fibrosis using network pharmacology and molecular docking	2022	5	1	Phytomedicine Plus	2667-0313	2	2	100252	Cao, Junfeng and Li, Lianglei and Xiong, Li and Wang, Chaochao and Chen, Yijun and Zhang, Xiao	https://www.sciencedirect.com/science/article/pii/S2667031322000380				Purpose Pulmonary fibrosis caused by COVID-19 pneumonia is a serious complication of COVID-19 infection, there is a lack of effective treatment methods clinically. This article explored the mechanism of action of berberine in the treatment of COVID-19 (Corona Virus Disease 2019, COVID-19) pneumonia pulmonary fibrosis with the help of the network pharmacology and molecular docking. Methods We pred…	RAYYAN-INCLUSION: {"FELIPE"=>"Excluded"} | RAYYAN-LABELS: SemelhanÃ§a >90%	https://doi.org/10.1016/j.phyplu.2022.100252	COVID-19;COVID-19 pneumonia;Berberine;Pulmonary fibrosis;Network pharmacology;Molecular docking
rayyan-141738012	In-depth proteomics and Phosphoproteomics reveal biomarkers and molecular pathways of chronic intermittent hypoxia in mice	2025	1	16	Journal of Proteomics	1874-3919	311		105334	Fang, Huanhuan and Zhang, Ye and Zhu, Liangming and Lyu, Jinzhao and Li, Qiang	https://www.sciencedirect.com/science/article/pii/S1874391924002665				Obstructive sleep apnea (OSA) syndrome is characterized by Chronic Intermittent Hypoxia (CIH). In this study, we employed Data-independent acquisition (DIA) Mass Spectrometry to conduct comprehensive proteomic and phosphoproteomic profiling of a murine model subjected to Chronic Intermittent Hypoxia (CIH), a model we had previously established. Utilizing three CIH and three normal control geniogl…	RAYYAN-INCLUSION: {"FELIPE"=>"Excluded"} | RAYYAN-EXCLUSION-REASONS: Do not include the word COVID-19 or SARS-CoV-2	https://doi.org/10.1016/j.jprot.2024.105334	Proteome;Phosphoproteome;Chronic intermittent hypoxia;Obstructive sleep apnea
rayyan-141738013	Identifying absorbable bioactive constituents of Yupingfeng Powder acting on COVID-19 through integration of UPLC-Q/TOF-MS and network pharmacology analysis	2022	4	1	Chinese Herbal Medicines	1674-6384	14	2	283-293	Wang, Linyan and Du, Zhongyan and Guan, Yang and Wang, Bo and Pei, Yanling and Zhang, Lizong and Fang, Mingsun	https://www.sciencedirect.com/science/article/pii/S167463842200020X				Objective Yupingfeng Powder (YPF), a kind of preventative patent medicine, is chosen for treatment of coronavirus disease 2019 (COVID-19) due to its high frequency application in respiratory tract diseases, such as chronic obstructive pulmonary disease, asthma, respiratory tract infections, and pneumonia, with the advantage of reducing the relapse rate and the severity. However, the active compon…	RAYYAN-INCLUSION: {"FELIPE"=>"Included"} | RAYYAN-EXCLUSION-REASONS: wrong drug | USER-NOTES: {"FELIPE"=>["REMEDIO DE ERVAS "]}	https://doi.org/10.1016/j.chmed.2022.02.001	COVID-19;network pharmacology;UPLC-Q/TOF-MS;Yupingfeng Powder
rayyan-141738014	Blood clots in COVID-19 patients: Simplifying the curious mystery	2021	1	1	Medical Hypotheses	0306-9877	146		110371	Biswas, Sourav and Thakur, Vikram and Kaur, Parneet and Khan, Azhar and Kulshrestha, Saurabh and Kumar, Pradeep	https://www.sciencedirect.com/science/article/pii/S030698772033262X				The universal phenomenon of blood clotting is well known to be protective in external cellular/ tissue injury. However, the emergence of unusual thrombotic presentations in COVID-19 patients is the real concern. Interaction of the spike glycoprotein with ACE2 receptor present in the host cell surface mediates the entry of SARS-CoV-2 causing COVID-19 infection. New clinical findings of SARS-CoV-2 …	RAYYAN-INCLUSION: {"FELIPE"=>"Included"} | RAYYAN-EXCLUSION-REASONS: wrong publication type | USER-NOTES: {"FELIPE"=>["Artigo de hipotese "]}	https://doi.org/10.1016/j.mehy.2020.110371
rayyan-141738015	Interleukin 6: A biomarker for COVID-19 progression	2023	1	1	Fifth edition of the International Conference on Materials & Environmental Science (ICMES 2022)	2214-7853	72		3351-3355	Sebbar, El-houcine and Choukri, Mohammed	https://www.sciencedirect.com/science/article/pii/S2214785322050763				COVID-19 was discovered in China for the first time in December 2019 and was declared a pandemic by the World Health Organization on March 11, 2020. Due to its rapid geographic expansion over the last three years, it has now become a global health issue. The infection is caused by SARS-CoV-2, which is obtained from a zoonotic source and transmitted directly or through contact. Following exposure,…	RAYYAN-INCLUSION: {"FELIPE"=>"Included"} | RAYYAN-EXCLUSION-REASONS: wrong population	https://doi.org/10.1016/j.matpr.2022.07.387	Interleukin-6;SARS-CoV-2;Cytokine storm;COVID-19;Biomarker;Monoclonal antibodies
rayyan-141738016	Vasculopathy in COVID-19	2022	7	21	Blood	0006-4971	140	3	222-235	Flaumenhaft, Robert and Enjyoji, Keiichi and Schmaier, Alec A.	https://www.sciencedirect.com/science/article/pii/S0006497122000039				Abstract COVID-19 is a primary respiratory illness that is frequently complicated by systemic involvement of the vasculature. Vascular involvement leads to an array of complications ranging from thrombosis to pulmonary edema secondary to loss of barrier function. This review will address the vasculopathy of COVID-19 with a focus on the role of the endothelium in orchestrating the systemic respons…	RAYYAN-INCLUSION: {"FELIPE"=>"Excluded"} | RAYYAN-EXCLUSION-REASONS: wrong study design	https://doi.org/10.1182/blood.2021012250
rayyan-141738017	Upregulation of FOXP3 is associated with severity of hypoxia and poor outcomes in COVID-19 patients	2021	11	1	Virology	0042-6822	563		74-81	Abdelhafiz, Ahmed S. and Fouad, Mariam A. and Sayed-Ahmed, Mohamed M. and Kamel, Mahmoud M. and Ali, Asmaa and Fouda, Merhan and Khalil, Mahmoud A. and Abdel-Moneim, Ahmed S. and Kamal, Lamyaa M.	https://www.sciencedirect.com/science/article/pii/S0042682221001744				The levels of messenger RNA (mRNA) transcription of FOXP3, IFN-Î³, TNF, IL-6 and COX-2 from both COVID-19 infected and control subjects were evaluated using SYBRTM green real-time polymerase chain reaction (RT-PCR). Severe/critical cases showed significantly lower lymphocyte counts and higher neutrophil counts than the mild or moderate cases. There were significantly lower levels of mRNA expressi…	RAYYAN-INCLUSION: {"FELIPE"=>"Included"}	https://doi.org/10.1016/j.virol.2021.08.012	COVID-19;FOXP3;Prognosis;SARS-CoV-2
rayyan-141738018	Polystyrene nanoparticles with different particle sizes cause autophagy by ROS/ERS/FOXO1 axis in the Cyprinus carpio kidney affecting immunological function	2024	10	1	Fish & Shellfish Immunology	1050-4648	153		109793	Guo, Jinming and Yang, Naixi and Wu, Hao and Miao, Zhiruo and Miao, Zhiying and Xu, Shiwen	https://www.sciencedirect.com/science/article/pii/S1050464824004388				Microplastic pollution poses challenges for ecosystems worldwide, and nanoplastics (NPs, 1â€“1000 nm) have been identified as persistent pollutants. However, although some studies have described the hazards of NPs to aquatic organisms, the toxicological processes of NPs in the common carp kidney and the biotoxicity of differently sized NPs remain unclear. In this study, we used juvenile common ca…	RAYYAN-INCLUSION: {"FELIPE"=>"Excluded"} | RAYYAN-EXCLUSION-REASONS: Do not include the word COVID-19 or SARS-CoV-2	https://doi.org/10.1016/j.fsi.2024.109793	Nanoplastics;Kidney;Autophagy;Endoplasmic reticulum stress;Immunoreaction
[truncated: 456 more rows]

## Sheet: Customization First Step
created_at	user_id	user_email	article_id	key	value
2025-01-22T04:17:47.466Z	681843	paes.silva@pucpr.edu.br	141737814	"excluidos por semelhanÃ§a >90%"	1
2025-01-22T04:17:47.466Z	681843	paes.silva@pucpr.edu.br	141737815	"excluidos por semelhanÃ§a >90%"	1
2025-01-22T04:17:47.466Z	681843	paes.silva@pucpr.edu.br	141737816	"excluidos por semelhanÃ§a >90%"	1
2025-01-22T04:17:47.466Z	681843	paes.silva@pucpr.edu.br	141737817	"excluidos por semelhanÃ§a >90%"	1
[truncated: 3,026 more rows]

## Sheet: First Step Duplicates 
key	title	year	month	day	journal	issn	volume	issue	pages	authors	url	language	location	abstract	notes	doi	keywords	pubmed_id	pmc_id
[truncated: 599 more rows]

[truncated: 2 more sheets: First Step Resolved Dupl., Step Two (Screening Excluded) ]
